# Supplementary material for: 3-Methyl-5-(3-phenoxy­phen­yl)cyclo­hex-2-enone
Source: Acta Crystallogr Sect E Struct Rep Online. 2008 May 10;64(Pt 6):o1020. doi: 10.1107/S1600536808012956 (PMC2961611; doi:10.1107/S1600536808012956)
Supplement: Supplementary file 1 [file e-64-o1020-sup1.cif]

##############################################################################
###                                                                        ###
###        Electronic paper (Acta Crystallographica Section E)             ###
###                                                                        ###
##############################################################################
#                                                                            #
# This CIF contains the data in a paper accepted for publication in Acta     #
# Crystallographica Section E. It conforms to the requirements of Notes      #
# for Authors for Section E, and has been peer reviewed under the auspices   #
# of the IUCr Commission on Journals.                                        #
#                                                                            #
# Full details of the Crystallographic Information File format               #
# are given in the paper "The Crystallographic Information File (CIF):       #
# a New Standard Archive File for Crystallography" by S. R. Hall, F. H.      #
# Allen and I. D. Brown [Acta Cryst. (1991), A47, 655-685].                  #
#                                                                            #
# The current version of the core CIF dictionary is obtainable from          #
# ftp://ftp.iucr.org/pub/cif_core.dic. The current version number is 2.4.    #
#                                                                            #
# Software is freely available for graphical display of the structure(s) in  #
# this CIF.  For information consult the CIF home page http://www.iucr.org/  #
# cif/home.html                                                              #
#                                                                            #
# This file may be used for bona fide research purposes within the           #
# scientific community so long as proper attribution is given to the journal # 
# article from which it was obtained.                                        #
#                                                                            #
##############################################################################
                                             
data_global
_audit_creation_method     'PLATON <TABLE ACC> option'
_journal_date_recd_electronic     2008-04-29
_journal_date_accepted     2008-05-01
_journal_name_full     'Acta Crystallographica, Section E'
_journal_year     2008
_journal_volume     64
_journal_issue      6
_journal_page_first     o1020
_journal_page_last     o1020
_journal_paper_category     QO
_journal_coeditor_code     WN2258
_publ_contact_author_name
;
A. Thiruvalluvar
;
_publ_contact_author_address
;
PG Research Department of Physics
Rajah Serfoji Government College (Autonomous)
Thanjavur-613 005
Tamil Nadu
India
;
_publ_contact_author_email     athiru@vsnl.net
_publ_contact_author_fax     'none'
_publ_contact_author_phone     '+91(4362)255490'
_publ_section_title
;
3-Methyl-5-(3-phenoxyphenyl)cyclohex-2-enone
;
loop_
    _publ_author_name
    _publ_author_footnote
    _publ_author_address
    'R. T. Sabapathy Mohan' .
;
Department of Chemistry
Annamalai University
Annamalai Nagar 608 002
Tamil Nadu
India
;
    'S. Kamatchi' .
;
Department of Chemistry
Annamalai University
Annamalai Nagar 608 002
Tamil Nadu
India
;
    'M. Subramanyam' .
;
PG Research Department of Physics
Rajah Serfoji Government College (Autonomous)
Thanjavur 613 005
Tamil Nadu
India
;
    'A. Thiruvalluvar' .
;
PG Research Department of Physics
Rajah Serfoji Government College (Autonomous)
Thanjavur 613 005
Tamil Nadu
India
;
    'A. Linden' .
;
Institute of Organic Chemistry,
University of Z\"urich
Winterthurerstrasse 190,
CH-8057 Z\"urich,
Switzerland
;
data_I
_chemical_name_systematic
;
3-Methyl-5-(3-phenoxyphenyl)cyclohex-2-enone
;
_chemical_name_common     'cyclohex-2-enone derivative'
_chemical_formula_moiety     'C19 H18 O2'
_chemical_formula_sum     'C19 H18 O2'
_chemical_formula_structural     'C19 H18 O2'
_chemical_formula_iupac     'C19 H18 O2'
_chemical_formula_weight     278.33
_chemical_melting_point     478
_symmetry_cell_setting     orthorhombic
_symmetry_space_group_name_H-M     'P b c a'
_symmetry_space_group_name_Hall     '-P 2ac 2ab'
loop_
    _symmetry_equiv_pos_site_id
    _symmetry_equiv_pos_as_xyz
    1 x,y,z
    2 1/2-x,-y,1/2+z
    3 1/2+x,1/2-y,-z
    4 -x,1/2+y,1/2-z
    5 -x,-y,-z
    6 1/2+x,y,1/2-z
    7 1/2-x,1/2+y,z
    8 x,1/2-y,1/2+z
_cell_length_a     9.6002(3)
_cell_length_b     17.1594(7)
_cell_length_c     17.6730(5)
_cell_angle_alpha     90
_cell_angle_beta     90
_cell_angle_gamma     90
_cell_volume     2911.34(17)
_cell_formula_units_Z     8
_cell_measurement_reflns_used     2911
_cell_measurement_theta_min     2.0
_cell_measurement_theta_max     25.0
_cell_measurement_temperature     160.0(10)
_cell_special_details
;
;
_exptl_crystal_description     'tablet'
_exptl_crystal_colour     'colourless'
_exptl_crystal_size_max     0.20
_exptl_crystal_size_mid     0.15
_exptl_crystal_size_min     0.08
_exptl_crystal_size_rad     ?
_exptl_crystal_density_diffrn     1.270
_exptl_crystal_density_meas     ?
_exptl_crystal_density_method     'Not Measured'
_exptl_crystal_F_000     1184
_exptl_absorpt_coefficient_mu     0.081
_exptl_absorpt_correction_type     'none'
_exptl_absorpt_process_details     ?
_exptl_absorpt_correction_T_min     ?
_exptl_absorpt_correction_T_max     ?
_exptl_special_details
;
Solvent used: ? Cooling Device: Oxford Cryosystems Cryostream 700 Crystal mount:
glued on a glass fibre Mosaicity (\%.): 0.560(2) Frames collected: 270 Seconds
exposure per frame: 114 Degrees rotation per frame: 1.2 Crystal-Detector
distance (mm): 30.0
;
_diffrn_ambient_temperature     160.0(10)
_diffrn_radiation_type     'Mo K\a'
_diffrn_radiation_wavelength     0.71073
_diffrn_radiation_source     'Nonius FR590 sealed tube generator'
_diffrn_radiation_monochromator     'horizontally mounted graphite crystal'
_diffrn_measurement_device_type
                                  'Nonius KappaCCD area-detector diffractometer'
_diffrn_measurement_method     '\w scans with \k offsets'
_diffrn_detector_area_resol_mean     9
_diffrn_reflns_number     32821
_diffrn_reflns_av_R_equivalents     0.1150
_diffrn_reflns_av_sigmaI/netI     0.0570
_diffrn_reflns_theta_min     2.37
_diffrn_reflns_theta_max     25.05
_diffrn_reflns_theta_full     25.05
_diffrn_measured_fraction_theta_max     0.994
_diffrn_measured_fraction_theta_full     0.994
_diffrn_reflns_limit_h_min     -11
_diffrn_reflns_limit_h_max     11
_diffrn_reflns_limit_k_min     -20
_diffrn_reflns_limit_k_max     20
_diffrn_reflns_limit_l_min     -21
_diffrn_reflns_limit_l_max     21
_diffrn_standards_number     0
_diffrn_standards_interval_count     ?
_diffrn_standards_interval_time     ?
_diffrn_standards_decay_%     0
loop_
    _diffrn_standard_refln_index_h
    _diffrn_standard_refln_index_k
    _diffrn_standard_refln_index_l
    ? ? ?
_refine_special_details
;
Refinement of <i>F</i>^2^ against ALL reflections. The weighted <i>R</i>-factor
<i>wR</i> and goodness of fit <i>S</i> are based on <i>F</i>^2^, conventional
<i>R</i>-factors <i>R</i> are based on <i>F</i>, with <i>F</i> set to zero for
negative <i>F</i>^2^. The threshold expression of <i>F</i>^2^ >
\s(<i>F</i>^2^) is used only for calculating <i>R</i>-factors(gt) <i>etc</i>.
and is not relevant to the choice of reflections for refinement.
<i>R</i>-factors based on <i>F</i>^2^ are statistically about twice as large
as those based on <i>F</i>, and <i>R</i>- factors based on ALL data will be
even larger.
;
_reflns_number_total     2566
_reflns_number_gt     1708
_reflns_threshold_expression     I>2\s(I)
_refine_ls_structure_factor_coef     Fsqd
_refine_ls_matrix_type     full
_refine_ls_R_factor_all     0.1076
_refine_ls_R_factor_gt     0.0696
_refine_ls_wR_factor_gt     0.1710
_refine_ls_wR_factor_ref     0.1983
_refine_ls_goodness_of_fit_ref     1.038
_refine_ls_restrained_S_all     1.038
_refine_ls_number_reflns     2566
_refine_ls_number_parameters     191
_refine_ls_number_restraints     0
_refine_ls_hydrogen_treatment     constr
_refine_ls_weighting_scheme     calc
_refine_ls_weighting_details
          'calc w=1/[\s^2^(Fo^2^)+(0.0847P)^2^+2.668P] where P=(Fo^2^+2Fc^2^)/3'
_atom_sites_solution_hydrogens     geom
_atom_sites_solution_primary     direct
_atom_sites_solution_secondary     difmap
_refine_ls_shift/su_max     ?
_refine_ls_shift/su_max_lt     0.001
_refine_ls_shift/su_mean     0.000
_refine_diff_density_max     1.035
_refine_diff_density_min     -0.379
_refine_ls_extinction_method     none
_refine_ls_extinction_coef     ?
loop_
    _atom_type_symbol
    _atom_type_description
    _atom_type_scat_dispersion_real
    _atom_type_scat_dispersion_imag
    _atom_type_scat_source
    O O 0.0106 0.0060 'International Tables Vol C Tables 4.2.6.8 and 6.1.1.4'
    H H 0.0000 0.0000 'International Tables Vol C Tables 4.2.6.8 and 6.1.1.4'
    C C 0.0033 0.0016 'International Tables Vol C Tables 4.2.6.8 and 6.1.1.4'
_computing_data_collection     'COLLECT (Nonius, 2000)'
_computing_cell_refinement     'DENZO-SMN (Otwinowski & Minor, 1997)'
_computing_data_reduction
                            'DENZO-SMN and SCALEPACK (Otwinowski & Minor, 1997)'
_computing_structure_solution     'SHELXS97 (Sheldrick, 2008)'
_computing_structure_refinement     'SHELXL97 (Sheldrick, 2008)'
_computing_molecular_graphics     'ORTEP-3 (Farrugia, 1997)'
_computing_publication_material     'PLATON (Spek, 2003)'
loop_
    _atom_site_type_symbol
    _atom_site_label
    _atom_site_fract_x
    _atom_site_fract_y
    _atom_site_fract_z
    _atom_site_U_iso_or_equiv
    _atom_site_thermal_displace_type
    _atom_site_calc_flag
    _atom_site_refinement_flags
    _atom_site_occupancy
    O O1 -0.0247(3) -0.18365(15) 0.28956(14) 0.0629(9) Uani . . 1.000
    O O13 0.5599(2) 0.05049(13) 0.11517(15) 0.0591(9) Uani . . 1.000
    C C1 -0.0118(3) -0.14143(19) 0.2341(2) 0.0455(11) Uani . . 1.000
    C C2 -0.1041(3) -0.14696(19) 0.16869(19) 0.0451(11) Uani . . 1.000
    C C3 -0.0947(3) -0.09996(18) 0.10876(19) 0.0413(10) Uani . . 1.000
    C C4 0.0161(3) -0.03832(18) 0.10374(17) 0.0395(10) Uani . . 1.000
    C C5 0.0737(4) -0.0131(2) 0.1805(2) 0.0567(12) Uani . . 1.000
    C C6 0.1045(4) -0.0818(2) 0.2293(2) 0.0550(12) Uani . . 1.000
    C C11 0.1921(3) 0.0452(2) 0.17330(17) 0.0493(13) Uani . . 1.000
    C C12 0.3246(4) 0.0212(2) 0.14640(18) 0.0514(11) Uani . . 1.000
    C C13 0.4298(3) 0.07684(19) 0.13841(17) 0.0412(10) Uani . . 1.000
    C C14 0.4052(3) 0.15345(18) 0.15702(17) 0.0399(10) Uani . . 1.000
    C C15 0.2749(3) 0.1745(2) 0.18305(18) 0.0478(11) Uani . . 1.000
    C C16 0.1706(4) 0.1217(2) 0.19066(18) 0.0523(14) Uani . . 1.000
    C C21 0.6445(3) 0.10391(19) 0.07643(19) 0.0450(11) Uani . . 1.000
    C C22 0.6069(3) 0.1299(2) 0.0053(2) 0.0490(11) Uani . . 1.000
    C C23 0.6939(4) 0.1795(2) -0.0331(2) 0.0512(11) Uani . . 1.000
    C C24 0.8177(4) 0.20337(19) -0.0009(2) 0.0485(11) Uani . . 1.000
    C C25 0.8541(4) 0.1771(2) 0.0703(2) 0.0517(11) Uani . . 1.000
    C C26 0.7668(3) 0.1271(2) 0.10933(19) 0.0472(11) Uani . . 1.000
    C C31 -0.1933(3) -0.1052(2) 0.0437(2) 0.0547(12) Uani . . 1.000
    H H2 -0.17441 -0.18594 0.16881 0.0541 Uiso . . 1.000
    H H4A 0.09381 -0.05832 0.07242 0.0474 Uiso . . 1.000
    H H4B -0.02296 0.00786 0.07774 0.0474 Uiso . . 1.000
    H H5 -0.00388 0.01545 0.20614 0.0677 Uiso . . 1.000
    H H6A 0.18905 -0.10791 0.20966 0.0662 Uiso . . 1.000
    H H6B 0.12561 -0.06310 0.28098 0.0662 Uiso . . 1.000
    H H12 0.34146 -0.03181 0.13401 0.0619 Uiso . . 1.000
    H H14 0.47676 0.19132 0.15203 0.0479 Uiso . . 1.000
    H H15 0.25785 0.22737 0.19600 0.0576 Uiso . . 1.000
    H H16 0.08181 0.13819 0.20821 0.0627 Uiso . . 1.000
    H H22 0.52162 0.11346 -0.01684 0.0588 Uiso . . 1.000
    H H23 0.66872 0.19757 -0.08207 0.0616 Uiso . . 1.000
    H H24 0.87765 0.23777 -0.02755 0.0582 Uiso . . 1.000
    H H25 0.93940 0.19332 0.09252 0.0622 Uiso . . 1.000
    H H26 0.79133 0.10911 0.15838 0.0566 Uiso . . 1.000
    H H31A -0.26101 -0.14680 0.05316 0.0820 Uiso . . 1.000
    H H31B -0.24236 -0.05547 0.03789 0.0820 Uiso . . 1.000
    H H31C -0.14127 -0.11674 -0.00267 0.0820 Uiso . . 1.000
loop_
    _atom_site_aniso_label
    _atom_site_aniso_U_11
    _atom_site_aniso_U_22
    _atom_site_aniso_U_33
    _atom_site_aniso_U_12
    _atom_site_aniso_U_13
    _atom_site_aniso_U_23
    O1 0.0680(17) 0.0558(16) 0.0649(16) -0.0136(13) 0.0041(13) 0.0168(14)
    O13 0.0528(15) 0.0379(14) 0.0866(18) 0.0057(12) 0.0163(13) 0.0127(12)
    C1 0.0423(18) 0.0383(18) 0.056(2) 0.0021(15) 0.0055(15) 0.0018(17)
    C2 0.0354(17) 0.0379(19) 0.062(2) -0.0055(14) 0.0070(15) -0.0097(16)
    C3 0.0336(16) 0.0369(18) 0.0533(19) 0.0012(14) 0.0011(14) -0.0100(15)
    C4 0.0351(16) 0.0394(18) 0.0440(17) -0.0002(14) -0.0006(13) -0.0026(14)
    C5 0.054(2) 0.063(2) 0.053(2) -0.0137(19) -0.0044(17) 0.0033(18)
    C6 0.060(2) 0.044(2) 0.061(2) -0.0104(17) -0.0137(18) 0.0118(17)
    C11 0.0363(18) 0.077(3) 0.0347(17) -0.0184(17) -0.0048(14) 0.0115(17)
    C12 0.072(2) 0.0363(19) 0.0459(19) -0.0121(18) -0.0090(17) 0.0034(15)
    C13 0.0388(17) 0.0402(19) 0.0446(18) -0.0023(15) 0.0004(14) 0.0055(14)
    C14 0.0372(17) 0.0372(19) 0.0452(18) -0.0040(14) -0.0012(14) 0.0045(14)
    C15 0.047(2) 0.055(2) 0.0415(18) 0.0008(17) 0.0018(15) 0.0035(16)
    C16 0.048(2) 0.067(3) 0.0420(19) 0.0032(19) 0.0000(15) 0.0037(17)
    C21 0.0392(17) 0.0357(18) 0.060(2) 0.0048(15) 0.0081(16) 0.0010(16)
    C22 0.0410(18) 0.047(2) 0.059(2) 0.0015(16) -0.0023(16) -0.0042(17)
    C23 0.056(2) 0.050(2) 0.0476(19) 0.0128(18) 0.0041(17) -0.0002(16)
    C24 0.050(2) 0.0376(19) 0.058(2) 0.0036(15) 0.0159(17) 0.0008(16)
    C25 0.0421(19) 0.053(2) 0.060(2) 0.0040(17) -0.0005(17) -0.0115(18)
    C26 0.0466(19) 0.049(2) 0.0461(19) 0.0116(16) 0.0019(16) 0.0005(16)
    C31 0.050(2) 0.048(2) 0.066(2) -0.0049(17) -0.0103(17) -0.0078(18)
_geom_special_details
;
Bond distances, angles <i>etc</i>. have been calculated using the rounded
fractional coordinates. All su's are estimated from the variances of the
(full) variance-covariance matrix. The cell e.s.d.'s are taken into account in
the estimation of distances, angles and torsion angles
;
loop_
    _geom_bond_atom_site_label_1
    _geom_bond_atom_site_label_2
    _geom_bond_site_symmetry_1
    _geom_bond_site_symmetry_2
    _geom_bond_distance
    _geom_bond_publ_flag
    O1 C1 . . 1.225(4) no
    O13 C13 . . 1.390(4) no
    O13 C21 . . 1.403(4) no
    C1 C2 . . 1.460(5) no
    C1 C6 . . 1.517(5) no
    C2 C3 . . 1.334(5) no
    C3 C4 . . 1.503(4) no
    C3 C31 . . 1.492(5) no
    C4 C5 . . 1.528(5) no
    C5 C6 . . 1.490(5) no
    C5 C11 . . 1.520(5) no
    C11 C12 . . 1.419(5) no
    C11 C16 . . 1.364(5) no
    C12 C13 . . 1.397(5) no
    C13 C14 . . 1.376(4) no
    C14 C15 . . 1.381(4) no
    C15 C16 . . 1.357(5) no
    C21 C22 . . 1.382(5) no
    C21 C26 . . 1.369(4) no
    C22 C23 . . 1.372(5) no
    C23 C24 . . 1.380(5) no
    C24 C25 . . 1.382(5) no
    C25 C26 . . 1.384(5) no
    C2 H2 . . 0.9500 no
    C4 H4A . . 0.9900 no
    C4 H4B . . 0.9900 no
    C5 H5 . . 1.0000 no
    C6 H6A . . 0.9900 no
    C6 H6B . . 0.9900 no
    C12 H12 . . 0.9500 no
    C14 H14 . . 0.9500 no
    C15 H15 . . 0.9500 no
    C16 H16 . . 0.9500 no
    C22 H22 . . 0.9500 no
    C23 H23 . . 0.9500 no
    C24 H24 . . 0.9500 no
    C25 H25 . . 0.9500 no
    C26 H26 . . 0.9500 no
    C31 H31A . . 0.9800 no
    C31 H31B . . 0.9800 no
    C31 H31C . . 0.9800 no
loop_
    _geom_contact_atom_site_label_1
    _geom_contact_atom_site_label_2
    _geom_contact_distance
    _geom_contact_site_symmetry_1
    _geom_contact_site_symmetry_2
    _geom_contact_publ_flag
    O1 H23 2.6700 . 2_555 no
    O1 H15 2.7200 . 4_545 no
    O13 H6B 2.7500 . 6_555 no
    C2 C6 3.511(5) . 6_455 no
    C6 C2 3.511(5) . 6_555 no
    C14 C22 3.332(4) . . no
    C22 C14 3.332(4) . . no
    C24 C31 3.583(5) . 7_555 no
    C31 C24 3.583(5) . 7_545 no
    C1 H6A 3.0900 . 6_455 no
    C2 H6A 3.0000 . 6_455 no
    C2 H6B 3.1000 . 6_455 no
    C2 H5 3.0200 . . no
    C2 H14 3.0500 . 7_545 no
    C6 H12 2.9600 . . no
    C12 H5 3.0800 . 6_555 no
    C12 H4A 2.9100 . . no
    C12 H6A 2.8000 . . no
    C13 H22 2.9500 . . no
    C13 H5 3.0100 . 6_555 no
    C14 H24 2.9600 . 3_455 no
    C14 H16 2.9400 . 6_555 no
    C15 H23 3.0100 . 3_455 no
    C15 H26 3.0200 . 6_455 no
    C16 H25 3.0700 . 1_455 no
    C16 H26 2.9200 . 6_455 no
    C21 H31B 3.0200 . 1_655 no
    C21 H14 2.5700 . . no
    C22 H14 3.0700 . . no
    C22 H12 3.0200 . 5_655 no
    C23 H4A 2.9900 . 5_655 no
    C24 H4A 2.9200 . 5_655 no
    C24 H31A 2.8000 . 7_555 no
    C26 H4B 2.9300 . 1_655 no
    C26 H14 3.0900 . . no
    H2 H31A 2.3100 . . no
    H4A C12 2.9100 . . no
    H4A C23 2.9900 . 5_655 no
    H4A C24 2.9200 . 5_655 no
    H4B C26 2.9300 . 1_455 no
    H4B H31B 2.4700 . . no
    H5 C2 3.0200 . . no
    H5 H16 2.2600 . . no
    H5 C12 3.0800 . 6_455 no
    H5 C13 3.0100 . 6_455 no
    H6A C12 2.8000 . . no
    H6A H12 2.3700 . . no
    H6A C1 3.0900 . 6_555 no
    H6A C2 3.0000 . 6_555 no
    H6B O13 2.7500 . 6_455 no
    H6B C2 3.1000 . 6_555 no
    H12 C6 2.9600 . . no
    H12 H6A 2.3700 . . no
    H12 C22 3.0200 . 5_655 no
    H14 C21 2.5700 . . no
    H14 C22 3.0700 . . no
    H14 C26 3.0900 . . no
    H14 C2 3.0500 . 7_555 no
    H15 H23 2.5400 . 3_455 no
    H15 O1 2.7200 . 4_555 no
    H16 H5 2.2600 . . no
    H16 C14 2.9400 . 6_455 no
    H22 C13 2.9500 . . no
    H23 O1 2.6700 . 2_554 no
    H23 C15 3.0100 . 3_555 no
    H23 H15 2.5400 . 3_555 no
    H24 C14 2.9600 . 3_555 no
    H25 C16 3.0700 . 1_655 no
    H26 C15 3.0200 . 6_555 no
    H26 C16 2.9200 . 6_555 no
    H31A H2 2.3100 . . no
    H31A C24 2.8000 . 7_545 no
    H31B C21 3.0200 . 1_455 no
    H31B H4B 2.4700 . . no
loop_
    _geom_angle_atom_site_label_1
    _geom_angle_atom_site_label_2
    _geom_angle_atom_site_label_3
    _geom_angle_site_symmetry_1
    _geom_angle_site_symmetry_2
    _geom_angle_site_symmetry_3
    _geom_angle
    _geom_angle_publ_flag
    C13 O13 C21 . . . 116.9(2) no
    O1 C1 C2 . . . 122.3(3) no
    O1 C1 C6 . . . 121.2(3) no
    C2 C1 C6 . . . 116.5(3) no
    C1 C2 C3 . . . 123.3(3) no
    C2 C3 C4 . . . 121.3(3) no
    C2 C3 C31 . . . 122.2(3) no
    C4 C3 C31 . . . 116.5(3) no
    C3 C4 C5 . . . 113.8(3) no
    C4 C5 C6 . . . 111.2(3) no
    C4 C5 C11 . . . 112.5(3) no
    C6 C5 C11 . . . 114.9(3) no
    C1 C6 C5 . . . 114.8(3) no
    C5 C11 C12 . . . 120.5(3) no
    C5 C11 C16 . . . 120.1(3) no
    C12 C11 C16 . . . 119.4(3) no
    C11 C12 C13 . . . 118.9(3) no
    O13 C13 C12 . . . 117.2(3) no
    O13 C13 C14 . . . 122.4(3) no
    C12 C13 C14 . . . 120.3(3) no
    C13 C14 C15 . . . 119.0(3) no
    C14 C15 C16 . . . 121.8(3) no
    C11 C16 C15 . . . 120.6(3) no
    O13 C21 C22 . . . 120.2(3) no
    O13 C21 C26 . . . 118.6(3) no
    C22 C21 C26 . . . 121.1(3) no
    C21 C22 C23 . . . 119.4(3) no
    C22 C23 C24 . . . 120.3(3) no
    C23 C24 C25 . . . 119.8(3) no
    C24 C25 C26 . . . 120.2(3) no
    C21 C26 C25 . . . 119.2(3) no
    C1 C2 H2 . . . 118.00 no
    C3 C2 H2 . . . 118.00 no
    C3 C4 H4A . . . 109.00 no
    C3 C4 H4B . . . 109.00 no
    C5 C4 H4A . . . 109.00 no
    C5 C4 H4B . . . 109.00 no
    H4A C4 H4B . . . 108.00 no
    C4 C5 H5 . . . 106.00 no
    C6 C5 H5 . . . 106.00 no
    C11 C5 H5 . . . 106.00 no
    C1 C6 H6A . . . 109.00 no
    C1 C6 H6B . . . 109.00 no
    C5 C6 H6A . . . 109.00 no
    C5 C6 H6B . . . 109.00 no
    H6A C6 H6B . . . 108.00 no
    C11 C12 H12 . . . 121.00 no
    C13 C12 H12 . . . 121.00 no
    C13 C14 H14 . . . 120.00 no
    C15 C14 H14 . . . 120.00 no
    C14 C15 H15 . . . 119.00 no
    C16 C15 H15 . . . 119.00 no
    C11 C16 H16 . . . 120.00 no
    C15 C16 H16 . . . 120.00 no
    C21 C22 H22 . . . 120.00 no
    C23 C22 H22 . . . 120.00 no
    C22 C23 H23 . . . 120.00 no
    C24 C23 H23 . . . 120.00 no
    C23 C24 H24 . . . 120.00 no
    C25 C24 H24 . . . 120.00 no
    C24 C25 H25 . . . 120.00 no
    C26 C25 H25 . . . 120.00 no
    C21 C26 H26 . . . 120.00 no
    C25 C26 H26 . . . 120.00 no
    C3 C31 H31A . . . 109.00 no
    C3 C31 H31B . . . 109.00 no
    C3 C31 H31C . . . 109.00 no
    H31A C31 H31B . . . 109.00 no
    H31A C31 H31C . . . 109.00 no
    H31B C31 H31C . . . 109.00 no
loop_
    _geom_torsion_atom_site_label_1
    _geom_torsion_atom_site_label_2
    _geom_torsion_atom_site_label_3
    _geom_torsion_atom_site_label_4
    _geom_torsion_site_symmetry_1
    _geom_torsion_site_symmetry_2
    _geom_torsion_site_symmetry_3
    _geom_torsion_site_symmetry_4
    _geom_torsion
    _geom_torsion_publ_flag
    C21 O13 C13 C12 . . . . 153.1(3) no
    C21 O13 C13 C14 . . . . -30.3(4) no
    C13 O13 C21 C22 . . . . -67.2(4) no
    C13 O13 C21 C26 . . . . 115.2(3) no
    O1 C1 C2 C3 . . . . 177.8(3) no
    C6 C1 C2 C3 . . . . -3.8(5) no
    O1 C1 C6 C5 . . . . -153.3(3) no
    C2 C1 C6 C5 . . . . 28.3(4) no
    C1 C2 C3 C4 . . . . 1.6(5) no
    C1 C2 C3 C31 . . . . -178.0(3) no
    C2 C3 C4 C5 . . . . -23.1(4) no
    C31 C3 C4 C5 . . . . 156.5(3) no
    C3 C4 C5 C6 . . . . 45.7(4) no
    C3 C4 C5 C11 . . . . 176.2(3) no
    C4 C5 C6 C1 . . . . -48.6(4) no
    C11 C5 C6 C1 . . . . -177.8(3) no
    C4 C5 C11 C12 . . . . -71.7(4) no
    C4 C5 C11 C16 . . . . 106.4(3) no
    C6 C5 C11 C12 . . . . 56.9(4) no
    C6 C5 C11 C16 . . . . -125.0(3) no
    C5 C11 C12 C13 . . . . 178.1(3) no
    C16 C11 C12 C13 . . . . 0.0(5) no
    C5 C11 C16 C15 . . . . -178.7(3) no
    C12 C11 C16 C15 . . . . -0.6(5) no
    C11 C12 C13 O13 . . . . 177.2(3) no
    C11 C12 C13 C14 . . . . 0.6(5) no
    O13 C13 C14 C15 . . . . -177.0(3) no
    C12 C13 C14 C15 . . . . -0.5(5) no
    C13 C14 C15 C16 . . . . -0.1(5) no
    C14 C15 C16 C11 . . . . 0.7(5) no
    O13 C21 C22 C23 . . . . -177.2(3) no
    C26 C21 C22 C23 . . . . 0.3(5) no
    O13 C21 C26 C25 . . . . 177.2(3) no
    C22 C21 C26 C25 . . . . -0.3(5) no
    C21 C22 C23 C24 . . . . -0.2(5) no
    C22 C23 C24 C25 . . . . 0.1(5) no
    C23 C24 C25 C26 . . . . -0.1(5) no
    C24 C25 C26 C21 . . . . 0.2(5) no
