# Supplementary material for: 3-Methyl-5-(3-phenoxy­phen­yl)cyclo­hex-2-enone
Source: Acta Crystallogr Sect E Struct Rep Online. 2008 May 10;64(Pt 6):o1020. doi: 10.1107/S1600536808012956 (PMC2961611; doi:10.1107/S1600536808012956)
Supplement: Supplementary file 2 [file e-64-o1020-Isup2.hkl]

#
# h,k,l, Fc-squared, Fo-squared, sigma(Fo-squared) and status flag
#
data_I
_shelx_title ' rts206 in P b c a C19H18O2 Z=8'
_shelx_refln_list_code          4
_shelx_F_calc_maximum      171.81
_exptl_crystal_F_000      1184.00
_reflns_d_resolution_high  0.8392
 
loop_
 _symmetry_equiv_pos_as_xyz
 'x, y, z'
 '-x+1/2, -y, z+1/2'
 'x+1/2, -y+1/2, -z'
 '-x, y+1/2, -z+1/2'
 '-x, -y, -z'
 'x-1/2, y, -z-1/2'
 '-x-1/2, y-1/2, z'
 'x, -y-1/2, z-1/2'
 
_cell_length_a     9.6002
_cell_length_b    17.1594
_cell_length_c    17.6730
_cell_angle_alpha  90.000
_cell_angle_beta   90.000
_cell_angle_gamma  90.000
 
_shelx_F_squared_multiplier     1.000
 
loop_
 _refln_index_h
 _refln_index_k
 _refln_index_l
 _refln_F_squared_calc
 _refln_F_squared_meas
 _refln_F_squared_sigma
 _refln_observed_status
   2   0   0      355.01      320.49     27.76 o
   4   0   0     1459.48     1546.93     32.81 o
   6   0   0       12.26       -8.83     11.36 o
   8   0   0      269.60      227.12     23.97 o
  10   0   0      768.76      618.27    180.43 o
   4   1   0      236.06      237.21      7.57 o
   6   1   0       34.20       30.28      7.57 o
   8   1   0      196.62      166.55     16.40 o
  10   1   0        0.84       -1.26     12.62 o
   0   2   0    10618.41    10084.07    391.15 o
   4   2   0      309.31      304.09     10.09 o
   6   2   0      412.13      384.84     13.88 o
   8   2   0      500.19      478.21     29.02 o
  10   2   0        0.00        8.83     12.62 o
   2   3   0    11258.00     9729.51    153.94 o
   4   3   0     2194.38     1993.60     35.33 o
   6   3   0       18.22        3.79      7.57 o
   8   3   0       50.96       29.02     10.09 o
  10   3   0       61.99       80.75     21.45 o
   2   4   0     1294.34     1025.82     23.97 o
   4   4   0     3007.87     3085.03     59.30 o
   6   4   0      549.74      576.63     21.45 o
   8   4   0      631.20      627.10     35.33 o
  10   4   0      198.21      238.47     50.47 o
   2   5   0     3909.86     3949.34     69.40 o
   4   5   0      642.92      733.09     21.45 o
   6   5   0      227.49      249.83     13.88 o
   8   5   0      161.42      217.02     17.66 o
  10   5   0        6.37        3.79     12.62 o
   0   6   0     9108.07     8168.70    196.84 o
   2   6   0       43.47       18.93     10.09 o
   4   6   0     1723.91     2013.79     40.38 o
   6   6   0      504.75      474.43     27.76 o
   8   6   0       84.67       64.35     12.62 o
  10   6   0       36.07       37.85     16.40 o
   2   7   0     5155.87     5309.53     93.37 o
   4   7   0     1042.36     1097.74     40.38 o
   6   7   0     1030.40     1015.73     58.04 o
   8   7   0        8.66       18.93     11.36 o
  10   7   0        0.59        5.05     13.88 o
   0   8   0     1053.47     1370.28     44.16 o
   2   8   0      704.66      783.56     23.97 o
   4   8   0      632.55      604.39     26.50 o
   6   8   0       57.43      137.53     17.66 o
   8   8   0      378.57      305.35     35.33 o
  10   8   0       17.55       22.71     15.14 o
   2   9   0      876.69      938.76     39.11 o
   4   9   0      116.75      167.82     15.14 o
   6   9   0      240.93      408.81     30.28 o
   8   9   0       20.91       22.71     12.62 o
  10   9   0        7.19      -15.14     18.93 o
   0  10   0       42.04       -2.52     20.19 o
   2  10   0     1722.91     1887.61     65.61 o
   4  10   0      224.05      198.10     20.19 o
   6  10   0      381.44      370.96     29.02 o
   8  10   0       47.22       55.52     20.19 o
   2  11   0      612.85      822.67     34.07 o
   4  11   0       22.39       21.45     16.40 o
   6  11   0      294.57      459.28     44.16 o
   8  11   0      107.16       63.09     23.97 o
   0  12   0      383.31      364.65     39.11 o
   2  12   0       86.54       73.18     17.66 o
   4  12   0      593.78      543.82     42.90 o
   6  12   0      563.46      712.90     63.09 o
   8  12   0        0.72       11.36     17.66 o
   2  13   0      342.71      272.54     23.97 o
   4  13   0      223.93      266.23     25.24 o
   6  13   0       50.17       17.66     23.97 o
   8  13   0        0.81        1.26     18.93 o
   0  14   0      906.52      750.75     70.66 o
   2  14   0      537.93      575.37     41.64 o
   4  14   0      157.76       97.16     17.66 o
   6  14   0      621.31      724.26    148.89 o
   8  14   0        3.49      -27.76     27.76 o
   2  15   0     1817.59     1713.48    127.44 o
   4  15   0       26.14       39.11     16.40 o
   6  15   0      177.59      309.13     75.71 o
   0  16   0        4.23       46.69     21.45 o
   2  16   0       32.35       37.85     16.40 o
   4  16   0      192.27      179.17     46.69 o
   6  16   0        7.65       16.40     20.19 o
   2  17   0      643.49      656.12    136.27 o
   4  17   0        1.52        6.31      7.57 o
   6  17   0       32.69       83.28     45.42 o
   0  18   0       82.70       64.35     36.59 o
   2  18   0      107.12       87.06     27.76 o
   4  18   0       11.64       37.85     23.97 o
   2  19   0       59.95      133.75     54.26 o
   4  19   0       28.11       22.71     36.59 o
   0  20   0       24.81       12.62     61.83 o
   2  20   0      118.70       95.89     51.73 o
   1   1   1        0.63       -2.52      2.52 o
   3   1   1       74.89       98.42      5.05 o
   4   1   1       38.67        2.52      3.79 o
   5   1   1     1189.80     1314.76     16.40 o
   6   1   1        0.55       -5.05      5.05 o
   7   1   1       16.27       15.14      6.31 o
   8   1   1      126.87      160.24     11.36 o
   9   1   1      145.57      147.63     12.62 o
  10   1   1       55.33       22.71     10.09 o
  11   1   1       75.20       26.50     15.14 o
   0   2   1      618.67      259.92     18.93 o
   1   2   1     1788.50     1837.14     36.59 o
   2   2   1    17489.94    16796.68    642.24 o
   3   2   1       46.84       52.99      5.05 o
   4   2   1      134.30       75.71      5.05 o
   5   2   1      161.64      223.33      6.31 o
   6   2   1      171.06      225.86      7.57 o
   7   2   1       77.23       75.71      7.57 o
   8   2   1      574.06      646.03     26.50 o
   9   2   1      611.19      725.52     58.04 o
  10   2   1      418.31      435.31     59.30 o
  11   2   1        4.77      -13.88     13.88 o
   2   3   1    14283.48    13426.50    150.15 o
   3   3   1     3031.42     2869.27     37.85 o
   4   3   1     4440.90     4195.39     46.69 o
   5   3   1        2.90       -5.05      5.05 o
   6   3   1     1198.82     1249.15     25.24 o
   7   3   1        6.49       -6.31      6.31 o
   8   3   1      338.25      314.18     15.14 o
   9   3   1      251.30      268.76     22.71 o
  10   3   1      178.34      201.88     31.54 o
  11   3   1       14.66       20.19     13.88 o
   1   4   1     7809.03     7397.76     98.42 o
   2   4   1     2400.42     2131.13     29.02 o
   3   4   1     1499.55     1620.11     20.19 o
   4   4   1      977.45     1101.53     17.66 o
   5   4   1     1464.34     1506.55     31.54 o
   6   4   1      757.28      724.26     17.66 o
   7   4   1      451.84      488.31     18.93 o
   8   4   1      490.25      552.66     22.71 o
   9   4   1      279.20      321.75     26.50 o
  10   4   1       21.79       13.88      8.83 o
  11   4   1        0.01        6.31     16.40 o
   1   5   1      773.65      629.62     12.62 o
   2   5   1     2435.21     2783.47     36.59 o
   3   5   1      249.09      267.50      8.83 o
   4   5   1     1917.92     2060.47     27.76 o
   5   5   1      785.16      794.92     18.93 o
   6   5   1       26.28       35.33      6.31 o
   7   5   1      469.37      447.93     18.93 o
   8   5   1      415.71      500.92     23.97 o
   9   5   1       94.46       82.02     10.09 o
  10   5   1       38.91       51.73     12.62 o
  11   5   1       34.61       63.09     17.66 o
   0   6   1      188.25      142.58     12.62 o
   1   6   1      970.95     1005.63     16.40 o
   2   6   1        8.79       -6.31      6.31 o
   3   6   1     1801.19     2022.62     29.02 o
   4   6   1       10.67       -5.05      7.57 o
   5   6   1       66.71       70.66      7.57 o
   6   6   1       46.41       47.95      5.05 o
   7   6   1      656.63      677.57     26.50 o
   8   6   1      113.17      112.30      8.83 o
   9   6   1      101.96       83.28     10.09 o
  10   6   1       59.40       97.16     17.66 o
   1   7   1       51.93       12.62      6.31 o
   2   7   1     1967.15     2465.50     32.81 o
   3   7   1     1260.13     1458.61     23.97 o
   4   7   1        3.39       -3.79      7.57 o
   5   7   1        2.32       11.36      7.57 o
   6   7   1       89.60      107.25     10.09 o
   7   7   1       73.67       84.54      8.83 o
   8   7   1       87.68       63.09      8.83 o
   9   7   1       19.01       18.93      8.83 o
  10   7   1       96.16      136.27     31.54 o
   0   8   1      514.78      541.30     17.66 o
   1   8   1       56.50       74.44      8.83 o
   2   8   1     1857.23     2166.46     31.54 o
   3   8   1      567.79      644.76     18.93 o
   4   8   1      367.67      454.24     16.40 o
   5   8   1      604.19      556.44     26.50 o
   6   8   1      175.00      171.60     12.62 o
   7   8   1       42.82       60.56     10.09 o
   8   8   1      116.35      105.99     12.62 o
   9   8   1        5.23       -8.83      8.83 o
  10   8   1       42.28       47.95     17.66 o
   1   9   1      727.19      683.88     16.40 o
   2   9   1      428.86      341.94     13.88 o
   3   9   1        5.59        2.52      6.31 o
   4   9   1        0.16        2.52      8.83 o
   5   9   1       95.92      121.13     12.62 o
   6   9   1       38.89       20.19     11.36 o
   7   9   1     1234.24     1304.67     66.87 o
   8   9   1        3.74        3.79      8.83 o
   9   9   1       10.74       12.62     10.09 o
  10   9   1        8.38       -6.31     13.88 o
   0  10   1      317.33      340.68     18.93 o
   1  10   1       14.08       13.88      8.83 o
   2  10   1      376.39      473.16     16.40 o
   3  10   1      178.45      170.34     10.09 o
   4  10   1        3.17       22.71     10.09 o
   5  10   1      705.30      792.39     37.85 o
   6  10   1      179.74      229.64     16.40 o
   7  10   1      347.04      258.66     20.19 o
   8  10   1       10.15       -8.83     11.36 o
   9  10   1        7.18       11.36     11.36 o
   1  11   1       70.03       76.97      8.83 o
   2  11   1      293.47      299.04     15.14 o
   3  11   1        0.02       -5.05     10.09 o
   4  11   1       13.35       12.62     11.36 o
   5  11   1      979.64      926.14     42.90 o
   6  11   1      647.10      611.96     36.59 o
   7  11   1       27.27       45.42     12.62 o
   8  11   1       64.45       89.59     17.66 o
   9  11   1       16.54       15.14     10.09 o
   0  12   1      110.63       83.28     16.40 o
   1  12   1       66.13       94.63     11.36 o
   2  12   1      487.14      503.45     25.24 o
   3  12   1       45.20       39.11     11.36 o
   4  12   1        6.78       42.90     12.62 o
   5  12   1       67.70       36.59     11.36 o
   6  12   1      288.67      301.56     21.45 o
   7  12   1        0.95       16.40     12.62 o
   8  12   1      175.45      204.41     34.07 o
   9  12   1       55.36       47.95     17.66 o
   1  13   1       24.49       21.45     10.09 o
   2  13   1      270.42      214.50     15.14 o
   3  13   1       31.44       26.50     11.36 o
   4  13   1       40.88       68.14     11.36 o
   5  13   1       84.18       52.99     12.62 o
   6  13   1        2.02        8.83     11.36 o
   7  13   1        8.59        3.79     12.62 o
   8  13   1        0.02        8.83     12.62 o
   0  14   1      168.59      153.94     21.45 o
   1  14   1      777.54      815.10     37.85 o
   2  14   1        0.89       10.09     11.36 o
   3  14   1      126.21      143.84     15.14 o
   4  14   1       65.52       44.16     11.36 o
   5  14   1      150.54      135.01     18.93 o
   6  14   1      128.84      117.34     22.71 o
   7  14   1       25.09       23.97     15.14 o
   8  14   1       33.86       69.40     23.97 o
   1  15   1       72.39       70.66     12.62 o
   2  15   1       52.14       93.37     12.62 o
   3  15   1      142.23      138.79     13.88 o
   4  15   1        3.41        2.52      6.31 o
   5  15   1      113.14      108.51     21.45 o
   6  15   1        1.68       -1.26     13.88 o
   7  15   1        4.15       17.66     15.14 o
   0  16   1      359.19      378.53     36.59 o
   1  16   1        1.39        3.79     11.36 o
   2  16   1        2.40       16.40     12.62 o
   3  16   1      265.28      252.35     26.50 o
   4  16   1        5.60       13.88      7.57 o
   5  16   1        1.59        0.00     13.88 o
   6  16   1        2.32        1.26     12.62 o
   7  16   1       11.63       13.88     23.97 o
   1  17   1       88.67       64.35     15.14 o
   2  17   1      115.94      137.53     25.24 o
   3  17   1        2.42        8.83     13.88 o
   4  17   1       39.88       65.61     15.14 o
   5  17   1       24.27       22.71     16.40 o
   6  17   1        4.34      -22.71     22.71 o
   0  18   1       65.16       98.42     29.02 o
   1  18   1       70.28       70.66     17.66 o
   2  18   1       59.87       92.11     21.45 o
   3  18   1       10.94        3.79     15.14 o
   4  18   1        1.89       -5.05     13.88 o
   5  18   1        3.89      -13.88     27.76 o
   1  19   1        8.73        2.52     16.40 o
   2  19   1        6.89        1.26     15.14 o
   3  19   1       43.24       47.95     17.66 o
   4  19   1       12.60       15.14     23.97 o
   0  20   1      213.29      108.51     27.76 o
   1  20   1       12.09       34.07     23.97 o
   2  20   1       68.71       95.89     37.85 o
   1   0   2      877.09      830.24     25.24 o
   3   0   2      154.40      181.69      6.31 o
   4   0   2     2137.74     2121.04     31.54 o
   5   0   2       94.04       59.30      6.31 o
   6   0   2      249.73      273.80     12.62 o
   7   0   2     1217.90     1241.58     64.35 o
   8   0   2       46.38       79.49     12.62 o
   9   0   2      288.47      270.02     26.50 o
  10   0   2       39.46       41.64     18.93 o
  11   0   2       18.12       13.88     22.71 o
   1   1   2     7219.36     6480.45    114.82 o
   2   1   2      195.07      310.40     18.93 o
   3   1   2       47.81        8.83      5.05 o
   4   1   2       48.45       41.64      3.79 o
   5   1   2     2826.43     2971.47     30.28 o
   6   1   2      138.65      140.06      6.31 o
   7   1   2      402.50      402.50     16.40 o
   8   1   2      933.80     1010.68     41.64 o
   9   1   2      161.36      164.03     17.66 o
  10   1   2        0.86        2.52      8.83 o
  11   1   2       64.49       40.38     17.66 o
   0   2   2     3398.37     2756.97     80.75 o
   1   2   2     1428.63     1651.66     27.76 o
   2   2   2     3920.63     4125.99     58.04 o
   3   2   2       80.23       41.64      5.05 o
   4   2   2     2842.69     2958.85     31.54 o
   5   2   2      763.73      903.43     12.62 o
   6   2   2       27.42       42.90      5.05 o
   7   2   2      159.59      136.27      8.83 o
   8   2   2      424.41      430.26     18.93 o
   9   2   2       11.41       -5.05      7.57 o
  10   2   2        8.21        7.57      8.83 o
  11   2   2        0.43        8.83     13.88 o
   2   3   2    10349.02     9984.39    105.99 o
   3   3   2      501.71      367.18      8.83 o
   4   3   2      142.14      147.63      5.05 o
   5   3   2     2307.90     2510.92     50.47 o
   6   3   2      236.27      262.45      8.83 o
   7   3   2      101.71       64.35      7.57 o
   8   3   2       56.20       32.81      7.57 o
   9   3   2        2.28       12.62      7.57 o
  10   3   2        0.82        1.26      8.83 o
  11   3   2       28.64       10.09     16.40 o
   0   4   2       46.11      145.10     13.88 o
   1   4   2    11134.18    11044.27    123.65 o
   2   4   2     1678.81     1794.24     22.71 o
   3   4   2       54.43       54.26      5.05 o
   4   4   2      401.68      413.86      8.83 o
   5   4   2       52.86       66.87      6.31 o
   6   4   2      141.20      131.22      7.57 o
   7   4   2       62.20       75.71      7.57 o
   8   4   2       35.20       46.69      7.57 o
   9   4   2       10.57       12.62      7.57 o
  10   4   2        5.91        1.26      7.57 o
  11   4   2       32.29        2.52     17.66 o
   1   5   2     5359.43     5201.02     65.61 o
   2   5   2       76.50       79.49      5.05 o
   3   5   2     1290.28     1307.19     21.45 o
   4   5   2     1091.31     1078.81     16.40 o
   5   5   2      359.15      398.72     11.36 o
   6   5   2        0.97        2.52      5.05 o
   7   5   2        5.28        1.26      6.31 o
   8   5   2      178.57      224.60     12.62 o
   9   5   2      352.16      388.63     30.28 o
  10   5   2        2.77        3.79      8.83 o
  11   5   2       68.09       76.97     16.40 o
   0   6   2     2770.33     2582.84     52.99 o
   1   6   2     2815.21     2698.93     39.11 o
   2   6   2     1875.06     1795.50     23.97 o
   3   6   2       13.66       12.62      7.57 o
   4   6   2     1028.76     1216.35     31.54 o
   5   6   2      182.39      215.76     10.09 o
   6   6   2        7.66       10.09      5.05 o
   7   6   2        4.99       -3.79      5.05 o
   8   6   2       19.53        7.57      6.31 o
   9   6   2       40.99       31.54      8.83 o
  10   6   2        5.66        5.05      7.57 o
   1   7   2       42.23       27.76      7.57 o
   2   7   2     2187.08     2295.16     31.54 o
   3   7   2     1570.32     1649.13     25.24 o
   4   7   2       36.71       17.66      7.57 o
   5   7   2       93.01      124.92     10.09 o
   6   7   2       44.39       42.90     10.09 o
   7   7   2      192.00      182.96     11.36 o
   8   7   2      101.43       80.75      7.57 o
   9   7   2        2.70        0.00      5.05 o
  10   7   2       24.51       40.38     13.88 o
   0   8   2       39.76       59.30     12.62 o
   1   8   2      916.43     1053.58     17.66 o
   2   8   2      341.06      383.58     11.36 o
   3   8   2      811.11      683.88     17.66 o
   4   8   2        1.27        7.57      8.83 o
   5   8   2      283.83      198.10     13.88 o
   6   8   2      348.87      261.19     16.40 o
   7   8   2       96.07       79.49     10.09 o
   8   8   2      136.47      138.79     15.14 o
   9   8   2        0.54        1.26      7.57 o
  10   8   2        6.72       18.93     12.62 o
   1   9   2     1068.37     1044.75     18.93 o
   2   9   2       36.07       44.16      7.57 o
   3   9   2      323.28      343.20     11.36 o
   4   9   2       57.48       50.47     10.09 o
   5   9   2        0.24      -10.09     10.09 o
   6   9   2       14.87        8.83      8.83 o
   7   9   2      282.63      175.39     15.14 o
   8   9   2       46.66       49.21     10.09 o
   9   9   2        2.97        6.31      8.83 o
  10   9   2       29.86       39.11     16.40 o
   0  10   2     1561.48     1726.10     65.61 o
   1  10   2      187.98      243.52     12.62 o
   2  10   2      583.50      610.70     20.19 o
   3  10   2       69.24       51.73      7.57 o
   4  10   2       59.94       74.44     10.09 o
   5  10   2      363.22      513.54     25.24 o
   6  10   2      177.37      227.12     15.14 o
   7  10   2       12.25       17.66      8.83 o
   8  10   2       36.53       29.02     11.36 o
   9  10   2        3.96       -1.26     10.09 o
   1  11   2       55.09      100.94     11.36 o
   2  11   2       20.60        3.79     10.09 o
   3  11   2      171.12      148.89     10.09 o
   4  11   2       43.99       59.30     11.36 o
   5  11   2      243.84      312.92     18.93 o
   6  11   2       33.54        8.83     10.09 o
   7  11   2      278.77      190.53     21.45 o
   8  11   2        0.54       15.14     11.36 o
   9  11   2       34.56       40.38     15.14 o
   0  12   2     1017.87     1141.90     69.40 o
   1  12   2      232.69      249.83     16.40 o
   2  12   2       98.94      100.94     12.62 o
   3  12   2      160.92      132.49     11.36 o
   4  12   2       44.68       13.88     10.09 o
   5  12   2      796.96      993.01     54.26 o
   6  12   2      339.94      345.73     22.71 o
   7  12   2      128.07      112.30     21.45 o
   8  12   2        6.88       13.88     12.62 o
   9  12   2        8.51       20.19     16.40 o
   1  13   2        0.53       15.14     11.36 o
   2  13   2      499.42      514.80     27.76 o
   3  13   2      780.62      794.92     37.85 o
   4  13   2      574.30      582.94     30.28 o
   5  13   2       40.34       60.56     11.36 o
   6  13   2      152.03      198.10     21.45 o
   7  13   2       32.22       41.64     15.14 o
   8  13   2       10.96       21.45     15.14 o
   0  14   2      669.91      803.75     52.99 o
   1  14   2       22.62       26.50     11.36 o
   2  14   2       70.63       89.59     13.88 o
   3  14   2      549.37      561.49     32.81 o
   4  14   2      102.28      109.77     11.36 o
   5  14   2       31.20       16.40     12.62 o
   6  14   2       11.17       22.71     13.88 o
   7  14   2       38.72       98.42     22.71 o
   8  14   2        7.89        0.00     22.71 o
   1  15   2      346.66      285.16     20.19 o
   2  15   2       48.72       44.16     12.62 o
   3  15   2      325.85      233.43     18.93 o
   4  15   2      100.53       84.54     13.88 o
   5  15   2       65.50       56.78     15.14 o
   6  15   2       20.67        5.05     13.88 o
   7  15   2        7.70       -3.79     15.14 o
   0  16   2       12.14        0.00     17.66 o
   1  16   2       12.69       -6.31     11.36 o
   2  16   2       31.50       15.14     12.62 o
   3  16   2       22.59       25.24     12.62 o
   4  16   2      105.04      129.96     21.45 o
   5  16   2       33.28       35.33     16.40 o
   6  16   2       97.95       98.42     30.28 o
   7  16   2        1.87       -1.26     31.54 o
   1  17   2      199.43      210.72     23.97 o
   2  17   2        0.06        0.00     12.62 o
   3  17   2        2.65        5.05     11.36 o
   4  17   2       52.18       61.83     15.14 o
   5  17   2        0.42       10.09     15.14 o
   6  17   2       13.15      -20.19     27.76 o
   0  18   2      172.44      199.36     45.42 o
   1  18   2       81.40       66.87     18.93 o
   2  18   2       75.95       76.97     20.19 o
   3  18   2       96.84       40.38     13.88 o
   4  18   2        0.70       16.40     13.88 o
   5  18   2        3.78      -30.28     30.28 o
   1  19   2      173.94      111.04     32.81 o
   2  19   2       19.04       60.56     22.71 o
   3  19   2        9.75        7.57     17.66 o
   4  19   2        6.40       20.19     30.28 o
   0  20   2       28.29       42.90     32.81 o
   1  20   2      156.39       92.11     27.76 o
   2  20   2       28.98       21.45     26.50 o
   1   1   3     1102.72      924.88     46.69 o
   2   1   3     4848.00     4337.97     44.16 o
   3   1   3      328.01      444.14      7.57 o
   4   1   3     1807.70     1781.62     21.45 o
   5   1   3       67.84       60.56      5.05 o
   6   1   3      174.85      177.91      7.57 o
   7   1   3       45.25       46.69      6.31 o
   8   1   3      777.88      789.87     34.07 o
   9   1   3      244.06      271.28     27.76 o
  10   1   3      172.40      210.72     35.33 o
  11   1   3       61.92       47.95     17.66 o
   0   2   3    15024.50    13946.35    383.58 o
   2   2   3     5132.25     4980.21     56.78 o
   3   2   3     4110.37     3977.10     46.69 o
   4   2   3       15.72       20.19      5.05 o
   5   2   3      840.77      750.75     18.93 o
   6   2   3        0.68        0.00      6.31 o
   7   2   3      257.76      217.02     11.36 o
   8   2   3      387.35      422.69     18.93 o
   9   2   3      479.32      536.25     46.69 o
  10   2   3      270.55      271.28     46.69 o
  11   2   3       27.58       20.19     16.40 o
   1   3   3      204.47      196.84      6.31 o
   2   3   3     2040.62     1891.39     22.71 o
   3   3   3     2023.63     1873.73     23.97 o
   4   3   3      299.37      280.11      7.57 o
   5   3   3      594.15      619.53     16.40 o
   6   3   3        0.03        5.05      6.31 o
   7   3   3       95.41       93.37      8.83 o
   8   3   3       18.55       16.40      7.57 o
   9   3   3        0.11       -8.83      8.83 o
  10   3   3        7.57      -11.36     11.36 o
  11   3   3        1.36       17.66     16.40 o
   0   4   3       97.97      114.82     10.09 o
   1   4   3     8081.76     7973.13    100.94 o
   2   4   3     2010.36     1791.71     22.71 o
   3   4   3        0.41        2.52      5.05 o
   4   4   3      964.68      897.12     13.88 o
   5   4   3        2.43        2.52      3.79 o
   6   4   3     1109.62     1120.45     25.24 o
   7   4   3      170.91      198.10     12.62 o
   8   4   3      370.11      346.99     20.19 o
   9   4   3       24.12       10.09      8.83 o
  10   4   3       43.58       60.56     13.88 o
  11   4   3       22.55       22.71     18.93 o
   1   5   3     2460.71     2782.20     35.33 o
   2   5   3      154.91      151.41      6.31 o
   3   5   3     1462.57     1553.24     21.45 o
   4   5   3      907.20      986.70     15.14 o
   5   5   3      182.42      177.91      7.57 o
   6   5   3      458.65      482.00     18.93 o
   7   5   3      389.77      430.26     17.66 o
   8   5   3      457.49      408.81     21.45 o
   9   5   3       74.08       75.71     10.09 o
  10   5   3        0.59        1.26      8.83 o
   0   6   3       16.73       20.19      7.57 o
   1   6   3     1475.24     1374.07     20.19 o
   2   6   3      677.27      624.58     12.62 o
   3   6   3    11825.74    12880.15    140.06 o
   4   6   3     1002.82      908.47     23.97 o
   5   6   3      329.59      311.66     11.36 o
   6   6   3      203.14      161.51      8.83 o
   7   6   3      740.11      773.47     29.02 o
   8   6   3      632.66      658.64     29.02 o
   9   6   3       57.03       78.23     13.88 o
  10   6   3       10.60       23.97     13.88 o
   1   7   3     5015.39     4542.37     55.52 o
   2   7   3        2.30       10.09      6.31 o
   3   7   3        8.92       39.11      6.31 o
   4   7   3      110.09       88.32      8.83 o
   5   7   3       82.70       68.14      8.83 o
   6   7   3       88.99       60.56      8.83 o
   7   7   3      119.97      152.67     10.09 o
   8   7   3       22.94       27.76      5.05 o
   9   7   3        1.57        8.83      6.31 o
  10   7   3        0.10       -3.79     11.36 o
   0   8   3      317.73      321.75     15.14 o
   1   8   3     1740.89     1849.76     27.76 o
   2   8   3       46.40       51.73      7.57 o
   3   8   3      232.02      224.60      8.83 o
   4   8   3        5.30       21.45      8.83 o
   5   8   3      329.16      357.08     18.93 o
   6   8   3       48.46       37.85      8.83 o
   7   8   3      120.49      142.58     11.36 o
   8   8   3      112.30      138.79     13.88 o
   9   8   3       70.85       66.87     13.88 o
  10   8   3       18.66       -6.31     13.88 o
   1   9   3     2002.85     1946.91     49.21 o
   2   9   3      130.41      123.65     10.09 o
   3   9   3      593.03      664.95     17.66 o
   4   9   3      722.27      783.56     22.71 o
   5   9   3      945.22      801.22     35.33 o
   6   9   3      812.41      787.34     36.59 o
   7   9   3      143.74      180.43     13.88 o
   8   9   3       58.30       61.83      8.83 o
   9   9   3       14.23       10.09      7.57 o
  10   9   3        0.88        3.79     16.40 o
   0  10   3      551.62      627.10     29.02 o
   1  10   3       12.74       12.62      7.57 o
   2  10   3     1171.54     1211.30     31.54 o
   3  10   3      196.11      256.14     11.36 o
   4  10   3      295.84      363.39     18.93 o
   5  10   3      460.91      529.94     26.50 o
   6  10   3       26.73       56.78     10.09 o
   7  10   3       29.97        6.31     10.09 o
   8  10   3        0.02       10.09      8.83 o
   9  10   3        8.56       12.62     10.09 o
   1  11   3      484.17      582.94     20.19 o
   2  11   3     1212.73     1372.81     35.33 o
   3  11   3       39.22       71.92      8.83 o
   4  11   3      453.42      485.78     23.97 o
   5  11   3      332.21      321.75     18.93 o
   6  11   3        8.30       11.36     10.09 o
   7  11   3       30.99       40.38     11.36 o
   8  11   3        0.03       -2.52     11.36 o
   9  11   3      106.94       84.54     25.24 o
   0  12   3      218.11      211.98     20.19 o
   1  12   3       12.24       29.02     10.09 o
   2  12   3       76.10      102.20     12.62 o
   3  12   3      951.28      908.47     40.38 o
   4  12   3      150.72      133.75     12.62 o
   5  12   3       71.35       89.59     11.36 o
   6  12   3      173.55      147.63     17.66 o
   7  12   3      121.85       85.80     17.66 o
   8  12   3       62.58       64.35     16.40 o
   9  12   3        6.38      -17.66     17.66 o
   1  13   3        1.57       -6.31     11.36 o
   2  13   3      153.86      188.00     15.14 o
   3  13   3       42.91       58.04     10.09 o
   4  13   3      607.84      615.74     32.81 o
   5  13   3       21.41       21.45     11.36 o
   6  13   3        0.31       -7.57     11.36 o
   7  13   3       32.73       -5.05     12.62 o
   8  13   3       20.43       34.07     15.14 o
   0  14   3       36.06       40.38     16.40 o
   1  14   3        0.00       29.02     11.36 o
   2  14   3       37.44       60.56     13.88 o
   3  14   3       35.02       41.64     10.09 o
   4  14   3      224.51      237.21     16.40 o
   5  14   3      167.58      145.10     17.66 o
   6  14   3       76.24       58.04     16.40 o
   7  14   3       46.56       79.49     23.97 o
   8  14   3        0.15       -3.79     22.71 o
   1  15   3        5.69       -6.31     11.36 o
   2  15   3        0.24       -8.83     11.36 o
   3  15   3       29.16       26.50     10.09 o
   4  15   3        3.07       16.40      7.57 o
   5  15   3        7.90        5.05     13.88 o
   6  15   3        6.65       16.40     15.14 o
   7  15   3        1.60        7.57     17.66 o
   0  16   3      299.54      291.47     41.64 o
   1  16   3       59.31       65.61     12.62 o
   2  16   3       17.03        3.79     11.36 o
   3  16   3      223.60      158.98     18.93 o
   4  16   3       75.24       50.47     12.62 o
   5  16   3        1.97       37.85     16.40 o
   6  16   3        0.29       -3.79     13.88 o
   1  17   3        9.55        2.52     12.62 o
   2  17   3       13.19       23.97     12.62 o
   3  17   3      209.83      275.07     40.38 o
   4  17   3      106.80       99.68     18.93 o
   5  17   3       51.81       41.64     17.66 o
   6  17   3        3.28      -30.28     35.33 o
   0  18   3      165.38      167.82     45.42 o
   1  18   3        1.31      -13.88     13.88 o
   2  18   3       17.95       31.54     15.14 o
   3  18   3       72.63      112.30     31.54 o
   4  18   3       13.60       18.93     16.40 o
   5  18   3       13.33       17.66     26.50 o
   1  19   3        6.85       16.40     13.88 o
   2  19   3      126.03      104.73     31.54 o
   3  19   3       36.52        7.57     23.97 o
   0  20   3        9.12      -32.81     32.81 o
   1  20   3        0.99       11.36     26.50 o
   2   0   4      638.53      468.12     12.62 o
   3   0   4      959.40      895.86     16.40 o
   4   0   4      115.01      194.31      7.57 o
   5   0   4       33.26       20.19      6.31 o
   6   0   4     2406.12     2608.08     80.75 o
   7   0   4      227.68      180.43     16.40 o
   8   0   4      128.09      121.13     16.40 o
   9   0   4       21.91       13.88     15.14 o
  10   0   4      125.75      131.22     40.38 o
  11   0   4      109.86      143.84     27.76 o
   1   1   4      139.24      214.50     10.09 o
   2   1   4      191.02      175.39      5.05 o
   3   1   4     1135.43     1280.70     16.40 o
   4   1   4      227.38      199.36      6.31 o
   5   1   4      492.71      490.83     12.62 o
   6   1   4      424.77      466.85     13.88 o
   7   1   4      194.28      167.82     11.36 o
   8   1   4        0.28       34.07     10.09 o
   9   1   4      211.68      193.05     21.45 o
  10   1   4       97.73      111.04     25.24 o
  11   1   4        5.67       37.85     21.45 o
   0   2   4    29517.68    28610.64    752.02 o
   1   2   4     3348.99     3568.29     39.11 o
   2   2   4     1022.08      827.72     11.36 o
   3   2   4      278.08      220.81      6.31 o
   4   2   4      508.32      422.69      8.83 o
   5   2   4       80.52      132.49      7.57 o
   6   2   4      378.06      367.18     12.62 o
   7   2   4       83.31       58.04      8.83 o
   8   2   4      405.67      402.50     18.93 o
   9   2   4      523.56      480.73     42.90 o
  10   2   4        2.37       11.36     12.62 o
  11   2   4        1.16       21.45     16.40 o
   1   3   4      943.56      753.28     11.36 o
   2   3   4       35.97        3.79      3.79 o
   3   3   4     4755.04     4345.54     49.21 o
   4   3   4     1083.91     1307.19     18.93 o
   5   3   4     1139.10     1337.48     29.02 o
   6   3   4      262.31      254.88     10.09 o
   7   3   4       27.92       13.88      7.57 o
   8   3   4       25.76       20.19      7.57 o
   9   3   4       85.19       70.66     11.36 o
  10   3   4        0.79       -7.57     10.09 o
  11   3   4        1.00       32.81     20.19 o
   0   4   4     1887.58     1767.74     36.59 o
   1   4   4     4044.53     3801.71     44.16 o
   2   4   4     2033.65     1925.46     22.71 o
   3   4   4      106.15       76.97      5.05 o
   4   4   4      153.67      148.89      6.31 o
   5   4   4      514.10      524.90     13.88 o
   6   4   4     1241.67     1300.89     47.95 o
   7   4   4        0.36        0.00      7.57 o
   8   4   4        1.05       -7.57      7.57 o
   9   4   4       41.91       52.99     11.36 o
  10   4   4       31.59       29.02     11.36 o
   1   5   4     2325.60     2175.29     29.02 o
   2   5   4     4609.07     4290.02     47.95 o
   3   5   4      551.20      524.90     10.09 o
   4   5   4      281.53      352.03     10.09 o
   5   5   4       53.15       73.18      5.05 o
   6   5   4       89.38       92.11      7.57 o
   7   5   4       32.78       45.42      7.57 o
   8   5   4      114.02      112.30     10.09 o
   9   5   4      270.47      278.85     36.59 o
  10   5   4        4.81        8.83     10.09 o
   0   6   4      278.39      263.71     11.36 o
   1   6   4        2.15       -6.31      6.31 o
   2   6   4     1343.52     1409.40     20.19 o
   3   6   4       14.58       -3.79      5.05 o
   4   6   4      554.81      519.85     15.14 o
   5   6   4      550.19      551.39     15.14 o
   6   6   4        1.15        6.31      3.79 o
   7   6   4        0.04        6.31      6.31 o
   8   6   4       79.25       46.69      7.57 o
   9   6   4       70.52       51.73     11.36 o
  10   6   4        7.78       11.36     10.09 o
   1   7   4      456.59      499.66     11.36 o
   2   7   4      202.35      239.74      8.83 o
   3   7   4     9146.77    10144.63    208.19 o
   4   7   4       16.56        8.83      6.31 o
   5   7   4       59.92       44.16      8.83 o
   6   7   4       81.03       92.11      7.57 o
   7   7   4        7.05        8.83      5.05 o
   8   7   4       28.07       17.66      7.57 o
   9   7   4       11.73       36.59      8.83 o
  10   7   4       30.82       21.45     12.62 o
   0   8   4       11.30       11.36     11.36 o
   1   8   4      289.81      287.68     10.09 o
   2   8   4     2805.06     3127.93     75.71 o
   3   8   4      124.60      176.65      8.83 o
   4   8   4       25.42       42.90      7.57 o
   5   8   4      192.60      162.77     12.62 o
   6   8   4       24.28       20.19      8.83 o
   7   8   4       22.46       21.45      6.31 o
   8   8   4        6.04       10.09      8.83 o
   9   8   4       93.85      136.27     23.97 o
  10   8   4        1.30        5.05     12.62 o
   1   9   4      282.45      263.71     12.62 o
   2   9   4     1223.57     1221.39     30.28 o
   3   9   4      283.64      309.13     11.36 o
   4   9   4      120.33      136.27     11.36 o
   5   9   4      193.62      132.49     11.36 o
   6   9   4      101.67      103.47     11.36 o
   7   9   4        0.13        6.31      7.57 o
   8   9   4       20.13       12.62      6.31 o
   9   9   4       43.97       34.07     12.62 o
  10   9   4       21.12       32.81     17.66 o
   0  10   4     1865.77     1970.89     68.14 o
   1  10   4      386.23      340.68     13.88 o
   2  10   4        2.30        6.31      8.83 o
   3  10   4      773.86      758.32     31.54 o
   4  10   4       43.82       21.45      7.57 o
   5  10   4       58.85       46.69     10.09 o
   6  10   4        2.96        8.83     10.09 o
   7  10   4        4.06        5.05      8.83 o
   8  10   4      178.51      191.79     27.76 o
   9  10   4       65.79       42.90     16.40 o
   1  11   4      783.39      803.75     23.97 o
   2  11   4        4.12        8.83     10.09 o
   3  11   4      400.67      497.14     22.71 o
   4  11   4        0.04        2.52      7.57 o
   5  11   4        0.24       17.66     10.09 o
   6  11   4        0.59        3.79      8.83 o
   7  11   4        9.30       50.47     12.62 o
   8  11   4        1.15       13.88     11.36 o
   9  11   4       45.30       85.80     13.88 o
   0  12   4       26.13       21.45     15.14 o
   1  12   4        0.04        3.79     10.09 o
   2  12   4        0.30        3.79     10.09 o
   3  12   4      391.20      408.81     21.45 o
   4  12   4      422.66      411.34     21.45 o
   5  12   4      106.11      164.03     15.14 o
   6  12   4        0.16        6.31     11.36 o
   7  12   4       97.91      113.56     21.45 o
   8  12   4        8.09       15.14     12.62 o
   1  13   4        0.78        0.00     10.09 o
   2  13   4       69.93       39.11     11.36 o
   3  13   4      333.14      319.23     17.66 o
   4  13   4      179.97      153.94     12.62 o
   5  13   4       20.81       30.28     12.62 o
   6  13   4      244.42      353.30     52.99 o
   7  13   4       41.27       82.02     18.93 o
   8  13   4       94.53       97.16     30.28 o
   0  14   4      294.00      321.75     27.76 o
   1  14   4      673.05      639.72     32.81 o
   2  14   4       73.86       80.75     15.14 o
   3  14   4        0.57       -8.83      8.83 o
   4  14   4        7.97        3.79      6.31 o
   5  14   4       88.15      111.04     16.40 o
   6  14   4      109.87      153.94     26.50 o
   7  14   4        2.47       16.40     12.62 o
   8  14   4       87.44       56.78     27.76 o
   1  15   4     1135.97     1170.92     63.09 o
   2  15   4       27.13        8.83     12.62 o
   3  15   4        0.40        6.31     10.09 o
   4  15   4      115.65      126.18     15.14 o
   5  15   4       37.63       29.02     13.88 o
   6  15   4       24.54       50.47     16.40 o
   7  15   4        3.36       10.09     15.14 o
   0  16   4      359.31      272.54     39.11 o
   1  16   4        8.35        6.31     11.36 o
   2  16   4       90.42       78.23     16.40 o
   3  16   4        0.00      -11.36     11.36 o
   4  16   4       60.70       61.83     15.14 o
   5  16   4       20.27        5.05     13.88 o
   6  16   4        2.30       15.14     16.40 o
   1  17   4      206.60      218.29     35.33 o
   2  17   4      281.07      346.99     52.99 o
   3  17   4       95.77      113.56     22.71 o
   4  17   4       64.48       79.49     17.66 o
   5  17   4       14.76       25.24     16.40 o
   0  18   4      138.02      194.31     51.73 o
   1  18   4       81.80       92.11     21.45 o
   2  18   4       76.37      103.47     23.97 o
   3  18   4        0.09        1.26     13.88 o
   4  18   4        1.12       23.97     18.93 o
   1  19   4        3.85       44.16     20.19 o
   2  19   4      147.00      194.31     63.09 o
   3  19   4        2.77       -3.79     23.97 o
   0  20   4       25.83       -2.52     30.28 o
   1   1   5     1161.36      962.73     13.88 o
   2   1   5     2017.12     1866.16     22.71 o
   3   1   5     2323.47     2556.35     27.76 o
   4   1   5      501.29      781.04     11.36 o
   5   1   5       34.79       34.07      5.05 o
   6   1   5     1226.97     1198.68     29.02 o
   7   1   5      133.23      132.49     10.09 o
   8   1   5      220.97      222.07     16.40 o
   9   1   5      814.62      898.38     83.28 o
  10   1   5        2.34        8.83     13.88 o
  11   1   5        3.21        7.57     18.93 o
   0   2   5    26343.64    22000.22    292.73 o
   1   2   5     5173.72     4803.56     51.73 o
   2   2   5      101.85       97.16      5.05 o
   3   2   5     2246.59     2350.68     26.50 o
   4   2   5     2665.70     3122.88     36.59 o
   5   2   5       13.52       11.36      5.05 o
   6   2   5       17.33       25.24      6.31 o
   7   2   5      175.93      181.69     11.36 o
   8   2   5      515.55      594.29     32.81 o
   9   2   5      267.04      252.35     25.24 o
  10   2   5      202.55      195.57     35.33 o
  11   2   5       70.76       70.66     21.45 o
   1   3   5     3888.04     3649.04     40.38 o
   2   3   5      202.90      196.84      5.05 o
   3   3   5       73.92       41.64      3.79 o
   4   3   5     2543.51     2628.27     30.28 o
   5   3   5      106.39      109.77      7.57 o
   6   3   5      107.84      117.34      8.83 o
   7   3   5      967.92      969.04     39.11 o
   8   3   5     1023.31     1179.76     58.04 o
   9   3   5       41.58       56.78     10.09 o
  10   3   5        2.11       -7.57     13.88 o
   0   4   5     1844.85     1550.72     27.76 o
   1   4   5      154.07      143.84      6.31 o
   2   4   5       46.82       11.36      5.05 o
   3   4   5        0.02       13.88      5.05 o
   4   4   5     1431.30     1281.96     27.76 o
   5   4   5       70.70       68.14      6.31 o
   6   4   5       63.79       71.92      7.57 o
   7   4   5     2120.57     2301.47     88.32 o
   8   4   5      222.54      254.88     15.14 o
   9   4   5       15.64       21.45      8.83 o
  10   4   5       13.63       21.45     11.36 o
   1   5   5      927.44     1022.03     15.14 o
   2   5   5     2310.80     2195.48     26.50 o
   3   5   5       34.79       35.33      6.31 o
   4   5   5     1334.53     1309.72     29.02 o
   5   5   5      991.64      979.13     22.71 o
   6   5   5      177.40      141.32      8.83 o
   7   5   5      554.75      561.49     22.71 o
   8   5   5       11.47       13.88      7.57 o
   9   5   5        9.87        8.83      8.83 o
  10   5   5        1.20       10.09     11.36 o
   0   6   5     1068.84     1066.20     22.71 o
   1   6   5      555.69      605.65     11.36 o
   2   6   5       31.82       45.42      6.31 o
   3   6   5     1422.92     1462.39     21.45 o
   4   6   5      307.01      262.45     10.09 o
   5   6   5      387.29      399.98     12.62 o
   6   6   5       61.06       52.99      7.57 o
   7   6   5       81.52       98.42      7.57 o
   8   6   5       90.46       92.11     11.36 o
   9   6   5        3.37       15.14      7.57 o
  10   6   5        1.59       -1.26     10.09 o
   1   7   5       29.66       56.78      7.57 o
   2   7   5      144.54      248.57      7.57 o
   3   7   5      877.92      897.12     21.45 o
   4   7   5      271.22      285.16     11.36 o
   5   7   5        2.55        1.26      6.31 o
   6   7   5       32.99       54.26      7.57 o
   7   7   5      148.30      112.30     10.09 o
   8   7   5       68.10       94.63     12.62 o
   9   7   5        0.58        3.79      7.57 o
  10   7   5        1.64      -11.36     11.36 o
   0   8   5      241.58      267.50     15.14 o
   1   8   5     1360.74     1471.22     35.33 o
   2   8   5      100.55      138.79      8.83 o
   3   8   5      544.61      619.53     16.40 o
   4   8   5       93.32      100.94      8.83 o
   5   8   5      280.70      278.85     16.40 o
   6   8   5      125.83      136.27     11.36 o
   7   8   5        4.49        7.57     10.09 o
   8   8   5        0.05       -3.79      8.83 o
   9   8   5       45.66       58.04     15.14 o
  10   8   5        1.42        1.26     13.88 o
   1   9   5      146.10      107.25      8.83 o
   2   9   5       80.84      118.61      8.83 o
   3   9   5      476.54      426.48     12.62 o
   4   9   5      198.98      218.29     12.62 o
   5   9   5      865.25      823.94     36.59 o
   6   9   5        4.96       40.38     10.09 o
   7   9   5      341.10      312.92     18.93 o
   8   9   5      226.69      210.72     30.28 o
   9   9   5       32.98       39.11     15.14 o
   0  10   5      354.72      316.70     18.93 o
   1  10   5       96.93      104.73     10.09 o
   2  10   5      480.02      508.49     16.40 o
   3  10   5       27.94       13.88      7.57 o
   4  10   5       60.80       35.33      8.83 o
   5  10   5      164.62      141.32     12.62 o
   6  10   5      730.10      644.76     36.59 o
   7  10   5      234.97      222.07     21.45 o
   8  10   5       14.09       31.54      8.83 o
   9  10   5       29.18       68.14     20.19 o
   1  11   5      514.00      557.70     26.50 o
   2  11   5        6.95       -8.83      8.83 o
   3  11   5       16.81       13.88      8.83 o
   4  11   5       84.18       70.66     10.09 o
   5  11   5      131.40      171.60     13.88 o
   6  11   5       13.20      -10.09     11.36 o
   7  11   5       45.87       35.33     12.62 o
   8  11   5        9.60       34.07     11.36 o
   9  11   5       30.26       25.24     15.14 o
   0  12   5       74.59       40.38     16.40 o
   1  12   5       99.79       71.92     12.62 o
   2  12   5      911.61      916.05     39.11 o
   3  12   5      419.77      461.81     22.71 o
   4  12   5      121.78       88.32     11.36 o
   5  12   5      306.16      389.89     25.24 o
   6  12   5      103.92       65.61     13.88 o
   7  12   5        0.57        0.00     12.62 o
   8  12   5       40.83       23.97     15.14 o
   1  13   5      433.79      499.66     25.24 o
   2  13   5      978.06      963.99     41.64 o
   3  13   5      651.28      656.12     30.28 o
   4  13   5       83.16       59.30      8.83 o
   5  13   5       31.66       23.97     11.36 o
   6  13   5        3.22       -8.83     12.62 o
   7  13   5        4.00        2.52     11.36 o
   8  13   5      130.14      107.25     17.66 o
   0  14   5        1.91      -18.93     18.93 o
   1  14   5       94.45       78.23     13.88 o
   2  14   5       24.36       29.02     10.09 o
   3  14   5       74.40       36.59      8.83 o
   4  14   5       93.84      102.20     12.62 o
   5  14   5      133.97      140.06     26.50 o
   6  14   5        2.67      -11.36     12.62 o
   7  14   5        3.41        7.57     12.62 o
   1  15   5      231.97      283.90     21.45 o
   2  15   5        0.53        3.79     11.36 o
   3  15   5       20.44       16.40     10.09 o
   4  15   5        9.64       10.09      7.57 o
   5  15   5       34.66       11.36     12.62 o
   6  15   5       15.97        0.00     13.88 o
   7  15   5        3.95        8.83     21.45 o
   0  16   5       76.09       93.37     20.19 o
   1  16   5      454.03      445.40     42.90 o
   2  16   5      155.96      133.75     16.40 o
   3  16   5       32.87       29.02     12.62 o
   4  16   5       19.52       16.40     10.09 o
   5  16   5        4.19      -10.09     13.88 o
   6  16   5       14.43      -16.40     17.66 o
   1  17   5       41.63       26.50     12.62 o
   2  17   5      529.77      633.41     92.11 o
   3  17   5       77.78       61.83     17.66 o
   4  17   5        1.39       -1.26     10.09 o
   5  17   5       14.75       15.14     16.40 o
   0  18   5       38.90       45.42     23.97 o
   1  18   5        3.57      -15.14     15.14 o
   2  18   5        7.70       -3.79     13.88 o
   3  18   5      269.16      350.77     89.59 o
   4  18   5        0.12       30.28     25.24 o
   1  19   5       96.37       94.63     30.28 o
   2  19   5        3.52        0.00     15.14 o
   3  19   5       22.99        5.05     22.71 o
   0   0   6     7686.82     7804.05    140.06 o
   1   0   6     3778.13     3139.28     46.69 o
   2   0   6     6239.52     6885.48    113.56 o
   3   0   6       81.21       95.89      6.31 o
   4   0   6     1222.02     1482.58     26.50 o
   5   0   6     1569.77     1866.16     54.26 o
   6   0   6      493.76      517.33     34.07 o
   7   0   6       23.75       18.93     12.62 o
   8   0   6     1239.94     1351.36    100.94 o
   9   0   6       45.07       76.97     23.97 o
  10   0   6      439.92      386.10     99.68 o
   1   1   6     4724.65     4447.74     51.73 o
   2   1   6       90.39       74.44      5.05 o
   3   1   6      295.92      295.25      6.31 o
   4   1   6        4.81        7.57      2.52 o
   5   1   6        0.56        0.00      5.05 o
   6   1   6      435.22      411.34     18.93 o
   7   1   6       16.70        7.57      6.31 o
   8   1   6        0.06        5.05      8.83 o
   9   1   6      177.91      215.76     23.97 o
  10   1   6       11.05      -11.36     16.40 o
   0   2   6      514.50      384.84     10.09 o
   1   2   6      973.13     1018.25     12.62 o
   2   2   6      222.70      352.03      7.57 o
   3   2   6     1533.20     1545.67     18.93 o
   4   2   6       69.92      121.13      6.31 o
   5   2   6        0.35       -5.05      5.05 o
   6   2   6       38.98       37.85      6.31 o
   7   2   6      248.51      261.19     13.88 o
   8   2   6      164.66      133.75     11.36 o
   9   2   6       24.56       13.88     12.62 o
  10   2   6       26.50       42.90     15.14 o
   1   3   6     1597.65     1573.43     18.93 o
   2   3   6      243.00      148.89      5.05 o
   3   3   6      403.07      365.91      7.57 o
   4   3   6      705.56      663.69     15.14 o
   5   3   6      490.96      468.12     13.88 o
   6   3   6       15.98       26.50      6.31 o
   7   3   6      172.40      156.46     10.09 o
   8   3   6       28.08        5.05      7.57 o
   9   3   6      170.80      193.05     29.02 o
  10   3   6        5.70       11.36     12.62 o
   0   4   6      293.00      247.31     10.09 o
   1   4   6      769.16      662.43     10.09 o
   2   4   6      876.78     1027.08     13.88 o
   3   4   6      421.44      451.71      8.83 o
   4   4   6      245.05      219.55      8.83 o
   5   4   6       72.79       58.04      6.31 o
   6   4   6      302.69      293.99     15.14 o
   7   4   6        4.95        0.00      7.57 o
   8   4   6       26.19       12.62      7.57 o
   9   4   6       30.94       46.69     11.36 o
  10   4   6       69.16       80.75     23.97 o
   1   5   6      890.16      928.66     13.88 o
   2   5   6      945.23     1051.05     15.14 o
   3   5   6      683.16      613.22     11.36 o
   4   5   6       33.45       26.50      5.05 o
   5   5   6      155.55      169.08      8.83 o
   6   5   6      275.05      331.85     15.14 o
   7   5   6      142.43      147.63     10.09 o
   8   5   6        0.11       -2.52      6.31 o
   9   5   6        3.43       10.09      7.57 o
  10   5   6       20.21       30.28     13.88 o
   0   6   6     5574.02     5637.59     89.59 o
   1   6   6       80.80      102.20      6.31 o
   2   6   6      137.13      162.77      7.57 o
   3   6   6      551.33      610.70     16.40 o
   4   6   6      979.86      914.78     22.71 o
   5   6   6      446.96      446.67     18.93 o
   6   6   6      906.14      972.82     37.85 o
   7   6   6      284.32      310.40     15.14 o
   8   6   6        0.01       -7.57      7.57 o
   9   6   6       10.77        7.57      8.83 o
  10   6   6      149.89      104.73     11.36 o
   1   7   6     4049.15     4069.21     50.47 o
   2   7   6       13.38       -2.52      6.31 o
   3   7   6        0.27       -6.31      6.31 o
   4   7   6       98.47       98.42      8.83 o
   5   7   6     1306.19     1400.56     54.26 o
   6   7   6       79.98       83.28      8.83 o
   7   7   6       37.19       35.33      7.57 o
   8   7   6      143.60      113.56     12.62 o
   9   7   6        1.88       13.88      8.83 o
  10   7   6       10.03       -3.79     12.62 o
   0   8   6      222.71      160.24     12.62 o
   1   8   6       90.95       78.23      7.57 o
   2   8   6     1148.17     1212.56     27.76 o
   3   8   6       36.26       41.64      7.57 o
   4   8   6     1541.45     1408.14     59.30 o
   5   8   6       65.28       75.71     10.09 o
   6   8   6      120.75      165.29     11.36 o
   7   8   6      197.61      145.10     12.62 o
   8   8   6       17.76       17.66      7.57 o
   9   8   6       13.79       15.14     10.09 o
  10   8   6        0.48      -10.09     23.97 o
   1   9   6      297.90      391.15     13.88 o
   2   9   6      262.32      277.59     11.36 o
   3   9   6      353.06      336.89     16.40 o
   4   9   6      102.73       82.02     10.09 o
   5   9   6        0.15       12.62      8.83 o
   6   9   6       11.05       -3.79      8.83 o
   7   9   6       22.24       41.64     11.36 o
   8   9   6       37.00       36.59     11.36 o
   9   9   6        3.79       -6.31     11.36 o
   0  10   6      193.65      243.52     16.40 o
   1  10   6       11.06       25.24      8.83 o
   2  10   6       90.05       95.89     10.09 o
   3  10   6       86.69      103.47      8.83 o
   4  10   6     1456.35     1795.50     71.92 o
   5  10   6       32.33       50.47     11.36 o
   6  10   6      356.98      261.19     18.93 o
   7  10   6       89.68       97.16     12.62 o
   8  10   6       70.47      133.75     25.24 o
   9  10   6        4.31       -2.52     12.62 o
   1  11   6        2.95       16.40     10.09 o
   2  11   6      475.85      391.15     20.19 o
   3  11   6       12.08        7.57      7.57 o
   4  11   6      216.19      241.00     15.14 o
   5  11   6       46.57       51.73     10.09 o
   6  11   6       31.56       -2.52      8.83 o
   7  11   6      182.27      228.38     34.07 o
   8  11   6       28.29        7.57     12.62 o
   9  11   6       30.03       21.45     18.93 o
   0  12   6        1.03        1.26     13.88 o
   1  12   6       39.82       50.47     11.36 o
   2  12   6      372.62      407.55     21.45 o
   3  12   6        0.00       18.93      7.57 o
   4  12   6      752.27      815.10     42.90 o
   5  12   6       19.05       12.62     10.09 o
   6  12   6      126.79      195.57     21.45 o
   7  12   6        0.22       -7.57     10.09 o
   8  12   6       15.82        8.83     13.88 o
   1  13   6       20.10       27.76     11.36 o
   2  13   6      455.31      402.50     21.45 o
   3  13   6        3.87       -8.83      8.83 o
   4  13   6        2.89       -7.57      7.57 o
   5  13   6       51.23       61.83     13.88 o
   6  13   6       42.30        3.79     11.36 o
   7  13   6       36.48       31.54     13.88 o
   8  13   6      171.80      193.05     21.45 o
   0  14   6      488.30      599.34     54.26 o
   1  14   6       32.15       46.69     12.62 o
   2  14   6      159.88      131.22     12.62 o
   3  14   6      106.17       84.54     10.09 o
   4  14   6      621.57      600.60     50.47 o
   5  14   6      176.14      170.34     27.76 o
   6  14   6       19.75       51.73     16.40 o
   7  14   6        1.17        8.83     15.14 o
   1  15   6      422.55      480.73     30.28 o
   2  15   6      178.05      138.79     16.40 o
   3  15   6       92.90       84.54     13.88 o
   4  15   6       30.80       26.50     10.09 o
   5  15   6       22.80       22.71     12.62 o
   6  15   6       23.27       46.69     18.93 o
   7  15   6       11.90       41.64     26.50 o
   0  16   6        3.28       10.09     16.40 o
   1  16   6      207.26      251.09     27.76 o
   2  16   6       23.18        7.57     12.62 o
   3  16   6       36.86       45.42     12.62 o
   4  16   6        0.34        8.83     10.09 o
   5  16   6       50.84       50.47     18.93 o
   6  16   6       33.33       37.85     21.45 o
   1  17   6       17.59       17.66     13.88 o
   2  17   6      104.36      124.92     25.24 o
   3  17   6       78.91      103.47     20.19 o
   4  17   6       10.81        2.52     11.36 o
   5  17   6       61.84       49.21     17.66 o
   0  18   6       32.18      -20.19     20.19 o
   1  18   6       10.34        8.83     13.88 o
   2  18   6       36.84       40.38     17.66 o
   3  18   6       49.41       58.04     20.19 o
   4  18   6      130.52       97.16     25.24 o
   1  19   6        0.01      -20.19     22.71 o
   2  19   6        5.82       -5.05     20.19 o
   1   1   7     5919.51     5117.74     58.04 o
   2   1   7       47.79       21.45      3.79 o
   3   1   7       62.61       40.38      5.05 o
   4   1   7      164.64      189.27      7.57 o
   5   1   7      282.53      372.22     11.36 o
   6   1   7       43.78       58.04      7.57 o
   7   1   7      132.09      145.10     11.36 o
   8   1   7       42.03       44.16     11.36 o
   9   1   7        1.91       -1.26     10.09 o
  10   1   7       76.51       84.54     27.76 o
   0   2   7      139.71       94.63      6.31 o
   1   2   7      492.32      378.53      8.83 o
   2   2   7      828.57     1006.89     13.88 o
   3   2   7     3128.45     3332.34     35.33 o
   4   2   7      140.10      102.20      5.05 o
   5   2   7       38.47       37.85      6.31 o
   6   2   7       93.12       82.02      7.57 o
   7   2   7       42.02       35.33      7.57 o
   8   2   7      103.86       87.06      8.83 o
   9   2   7       45.81       58.04     13.88 o
  10   2   7      102.57       93.37     27.76 o
   1   3   7      239.14      189.27      5.05 o
   2   3   7     1361.99     1526.74     17.66 o
   3   3   7       80.58       83.28      5.05 o
   4   3   7      410.81      494.61     13.88 o
   5   3   7      755.11      729.30     17.66 o
   6   3   7        3.42       -7.57      7.57 o
   7   3   7        9.94       23.97      7.57 o
   8   3   7      436.12      437.83     23.97 o
   9   3   7       72.76       87.06     16.40 o
  10   3   7       36.57       34.07     15.14 o
   0   4   7      323.39      357.08     11.36 o
   1   4   7      554.70      450.45      7.57 o
   2   4   7       53.77       52.99      5.05 o
   3   4   7      239.24      251.09      7.57 o
   4   4   7      117.74       82.02      6.31 o
   5   4   7       39.13       20.19      6.31 o
   6   4   7      418.06      398.72     17.66 o
   7   4   7        4.13       13.88      7.57 o
   8   4   7        0.96       -7.57      7.57 o
   9   4   7      115.38      133.75     21.45 o
  10   4   7      263.90      271.28     66.87 o
   1   5   7     1180.68     1152.00     15.14 o
   2   5   7      161.62      203.15      6.31 o
   3   5   7      405.29      564.01     15.14 o
   4   5   7      139.52      170.34      7.57 o
   5   5   7       59.62       49.21      6.31 o
   6   5   7       21.09       17.66      6.31 o
   7   5   7      334.80      365.91     18.93 o
   8   5   7       10.94       11.36      7.57 o
   9   5   7       16.27       20.19      8.83 o
  10   5   7       22.26       36.59     12.62 o
   0   6   7        1.51       -1.26      7.57 o
   1   6   7       96.45       93.37      6.31 o
   2   6   7     1870.41     1849.76     40.38 o
   3   6   7       19.59        2.52      6.31 o
   4   6   7      549.03      593.03     16.40 o
   5   6   7       68.54       90.85      8.83 o
   6   6   7      134.38      126.18      8.83 o
   7   6   7       69.25       65.61      7.57 o
   8   6   7      105.00       94.63     11.36 o
   9   6   7       14.26       10.09      8.83 o
  10   6   7        7.58       -5.05     15.14 o
   1   7   7      437.74      474.43     13.88 o
   2   7   7       38.80       13.88      6.31 o
   3   7   7      269.80      348.25     11.36 o
   4   7   7       25.51       46.69      7.57 o
   5   7   7      551.48      502.18     21.45 o
   6   7   7      219.33      254.88     13.88 o
   7   7   7      225.48      248.57     15.14 o
   8   7   7       44.56       32.81      8.83 o
   9   7   7        3.25       -7.57     10.09 o
  10   7   7        7.52      -12.62     15.14 o
   0   8   7        0.27       -2.52     10.09 o
   1   8   7      232.16      263.71     10.09 o
   2   8   7      249.20      259.92     10.09 o
   3   8   7      175.79      193.05     10.09 o
   4   8   7     1094.55     1047.27     42.90 o
   5   8   7       40.72       40.38      8.83 o
   6   8   7      735.71      719.21     32.81 o
   7   8   7       83.77      108.51     12.62 o
   8   8   7       10.63        7.57      7.57 o
   9   8   7       51.19       78.23     21.45 o
   1   9   7      120.46      104.73      8.83 o
   2   9   7     1657.01     1703.39     39.11 o
   3   9   7      184.46      165.29     11.36 o
   4   9   7      885.10      986.70     42.90 o
   5   9   7      195.03      189.27     13.88 o
   6   9   7       48.97       60.56      8.83 o
   7   9   7        7.52        2.52      8.83 o
   8   9   7      139.40      141.32     23.97 o
   9   9   7       14.13       36.59     15.14 o
   0  10   7        6.42       17.66     12.62 o
   1  10   7      325.98      328.06     16.40 o
   2  10   7      203.24      238.47     13.88 o
   3  10   7      944.53      991.75     41.64 o
   4  10   7       14.92        6.31      8.83 o
   5  10   7       27.63       12.62      8.83 o
   6  10   7      757.13      755.80     41.64 o
   7  10   7       12.52       11.36      7.57 o
   8  10   7       33.07        6.31     11.36 o
   9  10   7        3.61       -3.79     13.88 o
   1  11   7      281.49      281.37     15.14 o
   2  11   7        0.58       -2.52      8.83 o
   3  11   7      270.54      248.57     13.88 o
   4  11   7     2296.49     2697.66    111.04 o
   5  11   7       60.89       84.54     11.36 o
   6  11   7      148.52      116.08     15.14 o
   7  11   7       15.06        2.52      8.83 o
   8  11   7        4.85        3.79     12.62 o
   0  12   7        1.41       -1.26     15.14 o
   1  12   7      160.77      162.77     11.36 o
   2  12   7       20.08       37.85     10.09 o
   3  12   7       48.12       41.64      8.83 o
   4  12   7       65.34       98.42     10.09 o
   5  12   7       68.71       73.18     12.62 o
   6  12   7      220.91      198.10     31.54 o
   7  12   7      110.08       92.11     18.93 o
   8  12   7       27.48       65.61     15.14 o
   1  13   7      570.74      569.06     29.02 o
   2  13   7       63.82       45.42     10.09 o
   3  13   7       19.52       20.19      8.83 o
   4  13   7        3.83        1.26      8.83 o
   5  13   7       10.82       25.24     10.09 o
   6  13   7      225.63      267.50     47.95 o
   7  13   7        8.68       -7.57     11.36 o
   0  14   7       59.19       64.35     16.40 o
   1  14   7      745.82      797.44     44.16 o
   2  14   7        3.06        7.57      8.83 o
   3  14   7      250.56      254.88     23.97 o
   4  14   7       32.58        7.57      8.83 o
   5  14   7       45.06       41.64     13.88 o
   6  14   7      241.91      198.10     37.85 o
   7  14   7        2.65       10.09     18.93 o
   1  15   7       65.19       74.44     13.88 o
   2  15   7       38.38       50.47     11.36 o
   3  15   7       50.91       40.38     11.36 o
   4  15   7       71.35       29.02     10.09 o
   5  15   7      107.31      100.94     21.45 o
   6  15   7      213.29      160.24     44.16 o
   0  16   7        0.64      -15.14     18.93 o
   1  16   7        0.07       -5.05     11.36 o
   2  16   7       31.02       -2.52     11.36 o
   3  16   7       24.32       21.45     11.36 o
   4  16   7        2.81       -5.05     10.09 o
   5  16   7       74.15       93.37     27.76 o
   6  16   7       63.55       51.73     32.81 o
   1  17   7       30.69       34.07     13.88 o
   2  17   7        9.91       29.02     15.14 o
   3  17   7      100.83       85.80     25.24 o
   4  17   7       16.03       -3.79     12.62 o
   5  17   7        1.60        8.83     15.14 o
   0  18   7       96.24      114.82     47.95 o
   1  18   7        0.71       -2.52     12.62 o
   2  18   7       24.46       39.11     17.66 o
   3  18   7        5.61       25.24     15.14 o
   1  19   7       67.65       68.14     18.93 o
   0   0   8       47.76       20.19      5.05 o
   1   0   8     3996.11     4766.97     70.66 o
   2   0   8     4125.07     4614.29     64.35 o
   3   0   8       14.01       16.40      5.05 o
   4   0   8       32.02       39.11      6.31 o
   5   0   8       19.94       20.19      5.05 o
   6   0   8      601.55      580.41     35.33 o
   7   0   8        5.35       27.76     11.36 o
   8   0   8        4.61       13.88     15.14 o
   9   0   8      160.42      138.79     36.59 o
  10   0   8       57.26       84.54     40.38 o
   1   1   8     1124.09     1212.56     16.40 o
   2   1   8      261.53      267.50      6.31 o
   3   1   8        5.91       -3.79      3.79 o
   4   1   8      642.82      601.86     13.88 o
   5   1   8      151.02      160.24      7.57 o
   6   1   8      164.10      179.17     10.09 o
   7   1   8       55.97       63.09     10.09 o
   8   1   8       55.21       58.04     11.36 o
   9   1   8       17.28       15.14     11.36 o
  10   1   8       93.37       83.28     27.76 o
   0   2   8     1147.89     1295.84     27.76 o
   1   2   8      192.72      300.30      8.83 o
   2   2   8      387.73      522.37      8.83 o
   3   2   8      250.55      307.87      8.83 o
   4   2   8        7.55       11.36      3.79 o
   5   2   8       18.64        6.31      5.05 o
   6   2   8      100.11       87.06      8.83 o
   7   2   8       89.17       93.37      8.83 o
   8   2   8       78.40       85.80     11.36 o
   9   2   8       17.78       13.88     11.36 o
  10   2   8       28.11       16.40     13.88 o
   1   3   8     1610.75     1539.36     20.19 o
   2   3   8      191.97      193.05      6.31 o
   3   3   8      410.36      540.04     13.88 o
   4   3   8     1128.86     1148.21     23.97 o
   5   3   8        3.58       10.09      6.31 o
   6   3   8       25.24       16.40      6.31 o
   7   3   8      253.14      246.05     12.62 o
   8   3   8       26.93       30.28      8.83 o
   9   3   8       23.38       36.59     11.36 o
  10   3   8        0.37        2.52     13.88 o
   0   4   8        2.17       21.45      5.05 o
   1   4   8      159.24      141.32      5.05 o
   2   4   8     1295.99     1270.60     16.40 o
   3   4   8        0.08        0.00      3.79 o
   4   4   8      127.77      118.61      6.31 o
   5   4   8      188.28      165.29      8.83 o
   6   4   8     1156.60     1263.03     47.95 o
   7   4   8       65.14       40.38      7.57 o
   8   4   8       63.42       59.30      8.83 o
   9   4   8      117.44       98.42     17.66 o
  10   4   8       70.53       65.61     13.88 o
   1   5   8     2283.65     2225.76     26.50 o
   2   5   8       36.36       44.16      6.31 o
   3   5   8        0.51        0.00      5.05 o
   4   5   8      301.20      344.46     11.36 o
   5   5   8      222.69      242.26     12.62 o
   6   5   8        6.37        2.52      7.57 o
   7   5   8       35.56       45.42      7.57 o
   8   5   8        0.00        6.31      7.57 o
   9   5   8      129.21      145.10     22.71 o
  10   5   8       30.17        1.26     13.88 o
   0   6   8     3290.99     3328.55     98.42 o
   1   6   8      919.80      869.36     20.19 o
   2   6   8      614.56      598.08     15.14 o
   3   6   8      397.82      480.73     12.62 o
   4   6   8       38.86       29.02      6.31 o
   5   6   8      111.09       73.18      8.83 o
   6   6   8      967.59     1006.89     37.85 o
   7   6   8        4.76        5.05      7.57 o
   8   6   8       16.42        8.83      7.57 o
   9   6   8       56.45       49.21     11.36 o
  10   6   8        0.09       -2.52     18.93 o
   1   7   8      415.71      439.10     12.62 o
   2   7   8      404.01      444.14     12.62 o
   3   7   8        0.00       -5.05      6.31 o
   4   7   8       50.14       49.21      7.57 o
   5   7   8      684.39      715.42     30.28 o
   6   7   8        0.00       -6.31      7.57 o
   7   7   8      112.12      122.39     12.62 o
   8   7   8        6.28        6.31      8.83 o
   9   7   8        4.99        5.05      8.83 o
   0   8   8        0.28       -8.83      8.83 o
   1   8   8       61.46       76.97      7.57 o
   2   8   8      313.07      302.82     10.09 o
   3   8   8       23.74        0.00      6.31 o
   4   8   8      133.07      124.92     10.09 o
   5   8   8       76.62      127.44     10.09 o
   6   8   8        7.69        7.57      8.83 o
   7   8   8        9.98        7.57      7.57 o
   8   8   8      490.35      507.23     64.35 o
   9   8   8      156.93      142.58     36.59 o
   1   9   8       20.49       20.19      7.57 o
   2   9   8      156.69      176.65     11.36 o
   3   9   8     2114.46     2124.82     82.02 o
   4   9   8      408.61      398.72     20.19 o
   5   9   8     1005.32      965.25     44.16 o
   6   9   8        0.01        0.00      7.57 o
   7   9   8       93.05      108.51     18.93 o
   8   9   8        0.02        5.05     10.09 o
   9   9   8       35.43       13.88     12.62 o
   0  10   8      255.49      235.95     20.19 o
   1  10   8       26.73       13.88      7.57 o
   2  10   8      484.08      476.95     21.45 o
   3  10   8       17.10       22.71      8.83 o
   4  10   8      111.02      135.01     11.36 o
   5  10   8       22.46        2.52      8.83 o
   6  10   8       20.58       -7.57      7.57 o
   7  10   8       85.29      113.56     20.19 o
   8  10   8       22.34        2.52     11.36 o
   1  11   8       54.99       80.75     10.09 o
   2  11   8       31.91       46.69      8.83 o
   3  11   8       12.39        7.57      8.83 o
   4  11   8     1276.39     1370.28     69.40 o
   5  11   8      362.50      449.19     27.76 o
   6  11   8      104.37       55.52     12.62 o
   7  11   8        0.66        0.00      7.57 o
   8  11   8      150.07      156.46     40.38 o
   0  12   8      972.18      989.23     63.09 o
   1  12   8        1.91        0.00     10.09 o
   2  12   8       15.03       12.62      8.83 o
   3  12   8      115.68      108.51     11.36 o
   4  12   8      101.86      104.73     11.36 o
   5  12   8       28.44       11.36      8.83 o
   6  12   8        6.17       26.50     11.36 o
   7  12   8        0.08      -12.62     12.62 o
   8  12   8       53.04       18.93     20.19 o
   1  13   8       19.79       10.09     10.09 o
   2  13   8       18.23       26.50     10.09 o
   3  13   8      110.34      137.53     12.62 o
   4  13   8      158.25      141.32     16.40 o
   5  13   8      204.64      276.33     42.90 o
   6  13   8       12.17       13.88     13.88 o
   7  13   8       10.29       10.09     13.88 o
   0  14   8      885.26      876.93     68.14 o
   1  14   8      149.14      118.61     13.88 o
   2  14   8      119.88      132.49     16.40 o
   3  14   8        1.58        2.52      8.83 o
   4  14   8        0.01        6.31     10.09 o
   5  14   8      183.44      176.65     32.81 o
   6  14   8       89.34       99.68     29.02 o
   7  14   8       71.58       29.02     22.71 o
   1  15   8       81.44       74.44     12.62 o
   2  15   8      129.66      135.01     22.71 o
   3  15   8      114.29       75.71     15.14 o
   4  15   8       81.49       59.30     13.88 o
   5  15   8       11.59       12.62     13.88 o
   6  15   8       25.16       40.38     15.14 o
   0  16   8        0.11      -22.71     22.71 o
   1  16   8        1.02       11.36     11.36 o
   2  16   8        1.70        8.83     11.36 o
   3  16   8      119.93       97.16     18.93 o
   4  16   8        4.75       -2.52     11.36 o
   5  16   8        5.66       11.36     13.88 o
   1  17   8      210.02      244.78     42.90 o
   2  17   8        2.49        0.00     12.62 o
   3  17   8        2.85       -2.52     11.36 o
   4  17   8       14.66       27.76     17.66 o
   0  18   8      306.41      354.56    128.70 o
   1  18   8        2.87       -1.26     15.14 o
   2  18   8       24.13       -5.05     15.14 o
   3  18   8       59.95      122.39     20.19 o
   1   1   9       34.54       42.90      3.79 o
   2   1   9     2850.76     2656.03     31.54 o
   3   1   9      105.37      194.31      7.57 o
   4   1   9      377.84      416.38     11.36 o
   5   1   9       29.88       23.97      3.79 o
   6   1   9      175.89      191.79     11.36 o
   7   1   9      209.94      169.08     12.62 o
   8   1   9       99.13      105.99     13.88 o
   9   1   9      217.53      234.69     42.90 o
  10   1   9      119.51      172.86     15.14 o
   0   2   9     1755.81     1916.63     39.11 o
   1   2   9     5706.39     5414.26     65.61 o
   2   2   9     3426.83     3543.05     70.66 o
   3   2   9       27.29       22.71      5.05 o
   4   2   9        0.85       18.93      5.05 o
   5   2   9      457.97      522.37     20.19 o
   6   2   9     1084.57     1159.57     45.42 o
   7   2   9       32.53       34.07      7.57 o
   8   2   9        3.95        1.26     10.09 o
   9   2   9       82.22       88.32     18.93 o
  10   2   9       10.59       12.62     15.14 o
   1   3   9       32.13       21.45      5.05 o
   2   3   9      168.04      162.77      7.57 o
   3   3   9      168.57      165.29      7.57 o
   4   3   9       64.16       71.92      5.05 o
   5   3   9       49.67       54.26      6.31 o
   6   3   9       34.94       29.02      6.31 o
   7   3   9      764.52      826.46     39.11 o
   8   3   9        0.01       -6.31      7.57 o
   9   3   9        5.29       15.14      7.57 o
  10   3   9       26.81       31.54     13.88 o
   0   4   9     1123.28      922.35     30.28 o
   1   4   9        0.07        7.57      3.79 o
   2   4   9      197.53      220.81      7.57 o
   3   4   9       24.48       27.76      6.31 o
   4   4   9       18.55       26.50      5.05 o
   5   4   9        8.15        7.57      6.31 o
   6   4   9       84.87       73.18      8.83 o
   7   4   9      316.46      267.50     15.14 o
   8   4   9       51.58       46.69      8.83 o
   9   4   9       12.98       -1.26      8.83 o
  10   4   9        0.95       10.09     12.62 o
   1   5   9      670.96      662.43     16.40 o
   2   5   9      387.09      349.51     10.09 o
   3   5   9      403.91      458.02     12.62 o
   4   5   9       96.50       99.68      7.57 o
   5   5   9      690.91      687.66     26.50 o
   6   5   9        2.79        8.83      7.57 o
   7   5   9        9.98       -1.26      7.57 o
   8   5   9       94.59       84.54     13.88 o
   9   5   9       24.35       36.59     12.62 o
   0   6   9     1390.80     1340.00     42.90 o
   1   6   9        3.92       -1.26      5.05 o
   2   6   9      279.21      217.02      8.83 o
   3   6   9       54.49       69.40      6.31 o
   4   6   9        1.33        7.57      5.05 o
   5   6   9       91.75       90.85      8.83 o
   6   6   9      393.95      403.77     20.19 o
   7   6   9     1139.85     1139.38     85.80 o
   8   6   9        0.99       -3.79      8.83 o
   9   6   9        1.20       -5.05      8.83 o
   1   7   9        4.05        6.31      5.05 o
   2   7   9      157.95      194.31      8.83 o
   3   7   9      432.73      388.63     17.66 o
   4   7   9        3.77        2.52      6.31 o
   5   7   9      608.19      618.27     27.76 o
   6   7   9        2.02        2.52      7.57 o
   7   7   9        0.44       -3.79      8.83 o
   8   7   9        1.39       23.97     10.09 o
   9   7   9        6.81       20.19     11.36 o
   0   8   9      294.87      276.33     15.14 o
   1   8   9      370.81      455.50     18.93 o
   2   8   9        2.76       12.62      6.31 o
   3   8   9      454.34      488.31     21.45 o
   4   8   9      148.36      143.84     11.36 o
   5   8   9      150.08      142.58     11.36 o
   6   8   9        7.92       -6.31      8.83 o
   7   8   9      124.96       87.06     11.36 o
   8   8   9        0.06       20.19     10.09 o
   9   8   9       15.53       16.40     11.36 o
   1   9   9      210.14      251.09     13.88 o
   2   9   9      474.83      509.76     22.71 o
   3   9   9       67.11      108.51     10.09 o
   4   9   9       84.39       75.71      8.83 o
   5   9   9       38.19       32.81      8.83 o
   6   9   9        2.12        5.05     10.09 o
   7   9   9        0.04        3.79     10.09 o
   8   9   9       74.35       75.71     21.45 o
   9   9   9       50.70       34.07     13.88 o
   0  10   9        6.77       16.40     12.62 o
   1  10   9      315.24      353.30     17.66 o
   2  10   9      561.26      589.25     25.24 o
   3  10   9      156.60      146.37     11.36 o
   4  10   9       21.06       15.14      8.83 o
   5  10   9       82.95       94.63     11.36 o
   6  10   9        0.80       18.93      8.83 o
   7  10   9        7.97       16.40     12.62 o
   8  10   9        2.75      -12.62     12.62 o
   1  11   9       28.95       18.93      7.57 o
   2  11   9        2.67        8.83      8.83 o
   3  11   9      609.01      693.97     31.54 o
   4  11   9        0.08       -7.57      7.57 o
   5  11   9      639.24      661.17     59.30 o
   6  11   9        1.89        3.79      8.83 o
   7  11   9      161.85       93.37     20.19 o
   8  11   9       14.68       29.02     12.62 o
   0  12   9      106.51       82.02     15.14 o
   1  12   9      108.17       90.85     10.09 o
   2  12   9      168.97      175.39     12.62 o
   3  12   9      812.31      775.99     41.64 o
   4  12   9      133.63      126.18     15.14 o
   5  12   9       14.22        1.26     10.09 o
   6  12   9       36.69       46.69     13.88 o
   7  12   9      400.63      335.63     89.59 o
   1  13   9      102.46       73.18     10.09 o
   2  13   9       13.93        2.52     10.09 o
   3  13   9        0.66       -3.79      8.83 o
   4  13   9      313.05      391.15     36.59 o
   5  13   9        4.11       -2.52     11.36 o
   6  13   9        0.06        6.31     11.36 o
   7  13   9        7.63       -2.52     15.14 o
   0  14   9      155.43      193.05     27.76 o
   1  14   9      148.12      119.87     15.14 o
   2  14   9        7.15       -2.52     10.09 o
   3  14   9        4.13       -6.31      8.83 o
   4  14   9        9.21       16.40     10.09 o
   5  14   9       54.90       70.66     17.66 o
   6  14   9        0.00      -15.14     15.14 o
   1  15   9      152.51      205.67     32.81 o
   2  15   9       13.41       -7.57     11.36 o
   3  15   9       20.11       12.62     11.36 o
   4  15   9       49.22       61.83     15.14 o
   5  15   9      265.08      266.23     71.92 o
   6  15   9        2.29       20.19     17.66 o
   0  16   9      450.87      445.40    104.73 o
   1  16   9       48.42       61.83     16.40 o
   2  16   9      179.84      153.94     27.76 o
   3  16   9       38.16       25.24     13.88 o
   4  16   9      118.90       95.89     27.76 o
   5  16   9      208.89      244.78     17.66 o
   1  17   9      322.91      429.00    109.77 o
   2  17   9       17.23       15.14     13.88 o
   3  17   9        0.00       -2.52     12.62 o
   4  17   9       36.23       15.14     18.93 o
   0  18   9        0.27       37.85     26.50 o
   1  18   9       12.77       47.95     17.66 o
   2  18   9       25.70       51.73     17.66 o
   0   0  10     2123.30     1838.40     75.71 o
   1   0  10      112.09      129.96      6.31 o
   2   0  10      410.93      372.22     15.14 o
   3   0  10      494.07      555.18     21.45 o
   4   0  10      543.09      600.60     37.85 o
   5   0  10      903.16      904.69     50.47 o
   6   0  10        5.23       10.09      3.79 o
   7   0  10        1.89        8.83     12.62 o
   8   0  10       82.47       80.75     22.71 o
   9   0  10      192.97      215.76     54.26 o
  10   0  10       23.34       26.50     21.45 o
   1   1  10       30.08       25.24      3.79 o
   2   1  10      518.91      600.60     15.14 o
   3   1  10        0.89        6.31      5.05 o
   4   1  10     1519.19     1573.43     60.56 o
   5   1  10       34.14       36.59      6.31 o
   6   1  10      280.77      252.35     12.62 o
   7   1  10       67.40       51.73      8.83 o
   8   1  10        0.14        5.05      8.83 o
   9   1  10       62.91       60.56     15.14 o
  10   1  10       18.40       30.28     16.40 o
   0   2  10       97.33      170.34     11.36 o
   1   2  10      577.49      632.15     17.66 o
   2   2  10     1165.40     1168.40     27.76 o
   3   2  10      179.98      156.46      7.57 o
   4   2  10        1.01        5.05      5.05 o
   5   2  10       22.74       16.40      5.05 o
   6   2  10       35.48       39.11      6.31 o
   7   2  10      116.13      116.08     10.09 o
   8   2  10       85.14       70.66     13.88 o
   9   2  10       99.69       66.87     16.40 o
   1   3  10     1530.61     1512.86     36.59 o
   2   3  10     1634.63     1900.23     45.42 o
   3   3  10        7.63       31.54      5.05 o
   4   3  10      175.22      177.91     10.09 o
   5   3  10       59.60       51.73      7.57 o
   6   3  10       32.20       30.28      6.31 o
   7   3  10      208.20      206.93     12.62 o
   8   3  10       43.73       16.40      7.57 o
   9   3  10        5.70        1.26     11.36 o
   0   4  10       20.95       27.76      7.57 o
   1   4  10       17.36       21.45      5.05 o
   2   4  10      961.48      970.30     23.97 o
   3   4  10      531.49      526.16     15.14 o
   4   4  10      187.32      188.00     10.09 o
   5   4  10       29.59       10.09      6.31 o
   6   4  10        7.50       17.66      7.57 o
   7   4  10        5.56       -3.79      7.57 o
   8   4  10        9.37        1.26      7.57 o
   9   4  10        8.47       20.19     12.62 o
   1   5  10      866.57      868.10     20.19 o
   2   5  10       32.40       21.45      5.05 o
   3   5  10      213.99      198.10     11.36 o
   4   5  10       76.05       75.71      6.31 o
   5   5  10        0.89        8.83      6.31 o
   6   5  10      128.94      104.73      8.83 o
   7   5  10      605.79      696.50     52.99 o
   8   5  10       13.76       13.88      8.83 o
   9   5  10       14.04       18.93     12.62 o
   0   6  10        0.01       10.09      7.57 o
   1   6  10        1.37        7.57      5.05 o
   2   6  10       89.64       76.97      6.31 o
   3   6  10       36.83       32.81      5.05 o
   4   6  10      426.30      386.10     17.66 o
   5   6  10      185.38      219.55     12.62 o
   6   6  10       10.00       11.36      7.57 o
   7   6  10      142.19      158.98     15.14 o
   8   6  10       19.19       17.66     10.09 o
   9   6  10        1.54       -5.05     10.09 o
   1   7  10      113.62      128.70      8.83 o
   2   7  10       61.25       40.38      6.31 o
   3   7  10        7.13        6.31      6.31 o
   4   7  10        0.35       10.09      6.31 o
   5   7  10       12.78        0.00      6.31 o
   6   7  10       24.30       16.40      7.57 o
   7   7  10      193.97      169.08     23.97 o
   8   7  10       21.14       22.71     10.09 o
   9   7  10       65.22       59.30     13.88 o
   0   8  10        0.00        5.05      8.83 o
   1   8  10      143.46      133.75      8.83 o
   2   8  10      186.68      170.34     10.09 o
   3   8  10      110.71      108.51     10.09 o
   4   8  10      313.98      396.20     18.93 o
   5   8  10       23.45       50.47      7.57 o
   6   8  10      262.94      205.67     18.93 o
   7   8  10        6.00       -1.26      7.57 o
   8   8  10        0.64       13.88     11.36 o
   9   8  10        0.05       27.76     17.66 o
   1   9  10        3.54        5.05      7.57 o
   2   9  10       90.47       87.06      8.83 o
   3   9  10       83.39       66.87      8.83 o
   4   9  10      612.87      653.60     31.54 o
   5   9  10     1060.21     1135.59     58.04 o
   6   9  10        3.11       26.50     10.09 o
   7   9  10      111.28      131.22     21.45 o
   8   9  10        1.85        1.26     12.62 o
   0  10  10      128.02      132.49     16.40 o
   1  10  10      218.74      230.90     12.62 o
   2  10  10        6.16       18.93      7.57 o
   3  10  10        0.33       18.93      8.83 o
   4  10  10      129.40      156.46     12.62 o
   5  10  10        0.18        3.79     10.09 o
   6  10  10       32.63       34.07     10.09 o
   7  10  10       77.73       82.02     16.40 o
   8  10  10        2.92       11.36     11.36 o
   1  11  10       86.65       85.80      8.83 o
   2  11  10       29.15       36.59      8.83 o
   3  11  10       88.16       85.80     10.09 o
   4  11  10       66.18       65.61     11.36 o
   5  11  10        3.94        2.52     10.09 o
   6  11  10       84.56       73.18     15.14 o
   7  11  10       15.01      -11.36     12.62 o
   0  12  10     1119.50     1225.18     84.54 o
   1  12  10      374.51      335.63     20.19 o
   2  12  10        1.33       -3.79      8.83 o
   3  12  10      114.88       93.37     12.62 o
   4  12  10       12.42       23.97     10.09 o
   5  12  10       23.76       58.04     13.88 o
   6  12  10        0.11       21.45     11.36 o
   7  12  10        6.28       -1.26     13.88 o
   1  13  10      144.95      160.24     17.66 o
   2  13  10       26.21       10.09      8.83 o
   3  13  10       20.93       30.28     10.09 o
   4  13  10        3.26        2.52     10.09 o
   5  13  10       84.76      136.27     25.24 o
   6  13  10        0.34       12.62     12.62 o
   0  14  10      277.72      358.34     44.16 o
   1  14  10        1.05        0.00     10.09 o
   2  14  10      714.73      758.32    105.99 o
   3  14  10        0.48        1.26     10.09 o
   4  14  10       25.84       47.95     13.88 o
   5  14  10       54.38       16.40     13.88 o
   6  14  10       51.34       12.62     16.40 o
   1  15  10       10.09       27.76     11.36 o
   2  15  10       18.19        1.26     12.62 o
   3  15  10       19.03       15.14     11.36 o
   4  15  10        9.55       32.81     13.88 o
   5  15  10      103.75       87.06     16.40 o
   0  16  10      145.04       90.85     29.02 o
   1  16  10       11.11       41.64     15.14 o
   2  16  10       42.74       42.90     16.40 o
   3  16  10        4.87        2.52     11.36 o
   4  16  10        0.02       12.62     13.88 o
   1  17  10        0.15      -10.09     12.62 o
   2  17  10        9.16       16.40     12.62 o
   3  17  10        9.03        2.52     13.88 o
   1   1  11     1055.69     1020.77     22.71 o
   2   1  11      201.57      122.39      6.31 o
   3   1  11       70.76       99.68      6.31 o
   4   1  11      214.47      234.69     11.36 o
   5   1  11       24.89       23.97      5.05 o
   6   1  11        0.12       -2.52      5.05 o
   7   1  11      147.89      137.53     15.14 o
   8   1  11       53.47       44.16     12.62 o
   9   1  11      174.35      251.09     64.35 o
   0   2  11      781.82      700.28     26.50 o
   1   2  11        6.46        7.57      3.79 o
   2   2  11      111.36      103.47      7.57 o
   3   2  11      116.60       98.42      7.57 o
   4   2  11      193.56      177.91     10.09 o
   5   2  11       23.98       17.66      6.31 o
   6   2  11      163.24      112.30      8.83 o
   7   2  11       30.45       35.33      6.31 o
   8   2  11        3.97       -3.79      8.83 o
   9   2  11       19.25        1.26     10.09 o
   1   3  11      429.13      431.53     15.14 o
   2   3  11      145.43      162.77      7.57 o
   3   3  11       41.40       40.38      6.31 o
   4   3  11        1.05        6.31      6.31 o
   5   3  11       31.12       30.28      6.31 o
   6   3  11      623.33      642.24     30.28 o
   7   3  11       10.43        2.52      6.31 o
   8   3  11       81.44       80.75     13.88 o
   9   3  11       45.97       52.99     17.66 o
   0   4  11      301.51      378.53     16.40 o
   1   4  11       95.34       90.85      6.31 o
   2   4  11      294.51      257.40     11.36 o
   3   4  11        7.55       16.40      6.31 o
   4   4  11        1.29       -3.79      6.31 o
   5   4  11      347.24      326.80     16.40 o
   6   4  11       23.09       12.62      6.31 o
   7   4  11        2.45        0.00      7.57 o
   8   4  11       22.10       26.50     10.09 o
   9   4  11       15.21       23.97     12.62 o
   1   5  11     1074.94     1099.00     26.50 o
   2   5  11      249.38      271.28     13.88 o
   3   5  11      245.51      230.90     12.62 o
   4   5  11        1.69        2.52      7.57 o
   5   5  11      138.60      104.73      8.83 o
   6   5  11      150.49      150.15     11.36 o
   7   5  11       21.77        7.57      7.57 o
   8   5  11        0.34       -1.26      8.83 o
   9   5  11        0.03       15.14     11.36 o
   0   6  11      918.56      912.26     46.69 o
   1   6  11       39.22       40.38      5.05 o
   2   6  11      199.46      205.67     10.09 o
   3   6  11       70.87       69.40      7.57 o
   4   6  11      503.57      561.49     26.50 o
   5   6  11       27.87       26.50      6.31 o
   6   6  11      302.39      311.66     26.50 o
   7   6  11       40.87       54.26     11.36 o
   8   6  11       47.23       49.21     11.36 o
   9   6  11        0.12       12.62     11.36 o
   1   7  11      120.96      138.79      8.83 o
   2   7  11      468.35      551.39     22.71 o
   3   7  11      137.46      127.44      8.83 o
   4   7  11        3.33        7.57      5.05 o
   5   7  11      137.46      169.08     11.36 o
   6   7  11      151.00      174.12     16.40 o
   7   7  11        0.14        1.26      7.57 o
   8   7  11       18.31        7.57     10.09 o
   0   8  11        0.04        7.57      8.83 o
   1   8  11      159.65      203.15     11.36 o
   2   8  11       43.63       37.85      7.57 o
   3   8  11      318.59      314.18     15.14 o
   4   8  11       83.23       70.66      7.57 o
   5   8  11        8.50        3.79      7.57 o
   6   8  11      107.95      104.73     12.62 o
   7   8  11       24.78        5.05      8.83 o
   8   8  11        9.01        0.00     10.09 o
   1   9  11       68.98       88.32      8.83 o
   2   9  11      317.25      263.71     13.88 o
   3   9  11       32.11       35.33      7.57 o
   4   9  11      280.10      295.25     17.66 o
   5   9  11        0.70        1.26      6.31 o
   6   9  11      109.62       69.40     13.88 o
   7   9  11        1.35        5.05     10.09 o
   8   9  11        7.06       10.09     12.62 o
   0  10  11      643.14      601.86     40.38 o
   1  10  11      578.04      564.01     23.97 o
   2  10  11        3.83        8.83      6.31 o
   3  10  11        5.33        5.05      7.57 o
   4  10  11        0.14       10.09      8.83 o
   5  10  11       11.61       17.66      8.83 o
   6  10  11        2.35        8.83     10.09 o
   7  10  11        9.37        1.26     10.09 o
   1  11  11       56.89       56.78      8.83 o
   2  11  11      400.66      402.50     21.45 o
   3  11  11      231.21      299.04     26.50 o
   4  11  11      324.33      315.44     31.54 o
   5  11  11       48.50       74.44     15.14 o
   6  11  11       12.16       30.28     11.36 o
   7  11  11        1.67       -3.79     12.62 o
   0  12  11     1628.86     1866.16    127.44 o
   1  12  11       56.02       41.64      8.83 o
   2  12  11       29.99       26.50      8.83 o
   3  12  11        1.74        5.05      7.57 o
   4  12  11        8.12       18.93     10.09 o
   5  12  11       90.84       78.23     16.40 o
   6  12  11       41.33       46.69     16.40 o
   7  12  11       11.62        1.26     16.40 o
   1  13  11        4.81        3.79     10.09 o
   2  13  11       74.95       44.16     10.09 o
   3  13  11        0.38       -3.79     10.09 o
   4  13  11        0.91        8.83     10.09 o
   5  13  11      255.36      301.56     76.97 o
   6  13  11       15.91       29.02     13.88 o
   0  14  11      555.98      673.79    128.70 o
   1  14  11        0.45      -10.09     10.09 o
   2  14  11        6.00        5.05     10.09 o
   3  14  11        0.06       10.09     11.36 o
   4  14  11       58.17       70.66     21.45 o
   5  14  11        0.66      -11.36     11.36 o
   1  15  11        0.08       -2.52     11.36 o
   2  15  11       55.17       44.16     12.62 o
   3  15  11       61.78       71.92     21.45 o
   4  15  11        1.41        1.26     11.36 o
   0  16  11      221.71      262.45     88.32 o
   1  16  11      135.27      129.96     34.07 o
   2  16  11        2.61       -6.31     11.36 o
   3  16  11        0.14        3.79     12.62 o
   1  17  11        1.72      -11.36     12.62 o
   2  17  11       15.84       55.52     13.88 o
   0   0  12      329.02      468.12     30.28 o
   1   0  12       41.45       51.73      6.31 o
   2   0  12      128.16      153.94     15.14 o
   3   0  12     1153.10     1418.23     78.23 o
   4   0  12     1001.85     1135.59     64.35 o
   5   0  12      194.14      205.67     16.40 o
   6   0  12        0.37        7.57      6.31 o
   7   0  12      610.30      611.96     78.23 o
   8   0  12       78.89      109.77     30.28 o
   9   0  12      134.84      121.13     17.66 o
   1   1  12      100.22       98.42      5.05 o
   2   1  12      152.78      171.60      8.83 o
   3   1  12       18.70       20.19      3.79 o
   4   1  12       72.12       60.56      6.31 o
   5   1  12       54.04       45.42      6.31 o
   6   1  12      335.67      339.42     17.66 o
   7   1  12        0.56       16.40      8.83 o
   8   1  12       13.31       25.24     12.62 o
   9   1  12        5.95      -10.09     12.62 o
   0   2  12       10.97        2.52      7.57 o
   1   2  12      506.89      537.51     16.40 o
   2   2  12        1.11        7.57      5.05 o
   3   2  12       18.02        1.26      5.05 o
   4   2  12      150.05      151.41      8.83 o
   5   2  12       15.72       11.36      5.05 o
   6   2  12       45.38       56.78      7.57 o
   7   2  12        4.95       18.93      6.31 o
   8   2  12        0.39        3.79      8.83 o
   9   2  12        5.82       16.40     12.62 o
   1   3  12      132.45      119.87     10.09 o
   2   3  12      202.62      162.77     11.36 o
   3   3  12      588.46      576.63     23.97 o
   4   3  12       95.16       83.28      7.57 o
   5   3  12       51.41       39.11      6.31 o
   6   3  12       10.93        1.26      7.57 o
   7   3  12        1.61        2.52      7.57 o
   8   3  12       10.91        6.31      6.31 o
   9   3  12        5.06       -2.52     12.62 o
   0   4  12        5.24       26.50     11.36 o
   1   4  12        0.03       -6.31      7.57 o
   2   4  12      287.48      278.85     15.14 o
   3   4  12      389.77      408.81     17.66 o
   4   4  12      333.08      376.01     17.66 o
   5   4  12      479.03      484.52     25.24 o
   6   4  12       34.60       16.40      7.57 o
   7   4  12      511.13      523.63     64.35 o
   8   4  12      265.56      253.62     37.85 o
   9   4  12       60.69       79.49     13.88 o
   1   5  12      401.75      382.32     17.66 o
   2   5  12        5.37        8.83      6.31 o
   3   5  12      567.07      593.03     26.50 o
   4   5  12      245.68      217.02     12.62 o
   5   5  12      141.39      119.87     10.09 o
   6   5  12      114.70      111.04     12.62 o
   7   5  12       40.26       30.28      8.83 o
   8   5  12       18.62       17.66     10.09 o
   0   6  12      561.93      538.78     32.81 o
   1   6  12      291.94      282.64     13.88 o
   2   6  12        1.68        8.83      5.05 o
   3   6  12      184.60      177.91     11.36 o
   4   6  12      162.55      135.01     10.09 o
   5   6  12      233.51      198.10     12.62 o
   6   6  12      287.31      291.47     26.50 o
   7   6  12       21.29       34.07     10.09 o
   8   6  12        1.03      -10.09     10.09 o
   1   7  12      390.94      377.27     16.40 o
   2   7  12      477.92      526.16     22.71 o
   3   7  12       43.92       46.69      7.57 o
   4   7  12       95.31       76.97      8.83 o
   5   7  12       61.55       64.35     11.36 o
   6   7  12        2.99        5.05      6.31 o
   7   7  12       28.44       18.93      8.83 o
   8   7  12       24.25       22.71     12.62 o
   0   8  12      283.26      238.47     16.40 o
   1   8  12      167.84      150.15     10.09 o
   2   8  12      844.04      855.48     34.07 o
   3   8  12      623.53      667.48     34.07 o
   4   8  12        1.14       -2.52      5.05 o
   5   8  12       19.00       10.09      6.31 o
   6   8  12       59.88       63.09     12.62 o
   7   8  12       52.92       49.21     12.62 o
   8   8  12       13.00        3.79     12.62 o
   1   9  12       13.88        6.31      7.57 o
   2   9  12      149.84      141.32     10.09 o
   3   9  12      177.24      169.08     11.36 o
   4   9  12      120.49      118.61     12.62 o
   5   9  12      229.95      230.90     22.71 o
   6   9  12       38.71       45.42     12.62 o
   7   9  12        6.51       23.97     12.62 o
   0  10  12      187.27      194.31     18.93 o
   1  10  12        4.78        5.05      7.57 o
   2  10  12        4.34        3.79      7.57 o
   3  10  12        0.01       -7.57      7.57 o
   4  10  12        0.36        7.57      7.57 o
   5  10  12        0.58       -5.05      7.57 o
   6  10  12       15.22        1.26      8.83 o
   7  10  12       10.14       -7.57     13.88 o
   1  11  12      209.46      220.81     13.88 o
   2  11  12        2.15       -3.79      7.57 o
   3  11  12      304.69      355.82     30.28 o
   4  11  12       12.72       11.36     10.09 o
   5  11  12      175.39      167.82     29.02 o
   6  11  12       37.03       30.28     13.88 o
   7  11  12       24.52       25.24     15.14 o
   0  12  12       51.62       45.42     15.14 o
   1  12  12        1.53        0.00      8.83 o
   2  12  12        5.78        5.05      8.83 o
   3  12  12      183.55      143.84     21.45 o
   4  12  12        0.19        2.52     10.09 o
   5  12  12       26.27       37.85     12.62 o
   6  12  12       53.62       56.78     15.14 o
   1  13  12       34.16       49.21     12.62 o
   2  13  12       85.05       59.30     12.62 o
   3  13  12        1.90        0.00     10.09 o
   4  13  12        0.01       -6.31     10.09 o
   5  13  12        0.23      -13.88     13.88 o
   0  14  12      200.63      252.35     56.78 o
   1  14  12      178.79      186.74     29.02 o
   2  14  12       37.21       20.19     11.36 o
   3  14  12        0.03      -13.88     13.88 o
   4  14  12        0.16      -12.62     12.62 o
   5  14  12        3.26        1.26     15.14 o
   1  15  12      223.39      208.19     49.21 o
   2  15  12       24.87       26.50     13.88 o
   3  15  12       16.56       11.36     12.62 o
   4  15  12       16.67       12.62     12.62 o
   0  16  12      145.24      126.18     18.93 o
   1  16  12       65.52       75.71     12.62 o
   2  16  12        4.44        2.52     12.62 o
   1   1  13      161.85      162.77      7.57 o
   2   1  13      309.30      319.23     13.88 o
   3   1  13      360.10      319.23     16.40 o
   4   1  13        0.46       16.40      6.31 o
   5   1  13        1.38       -1.26      6.31 o
   6   1  13      294.69      292.73     23.97 o
   7   1  13        0.38        3.79      6.31 o
   8   1  13       71.70      116.08     31.54 o
   0   2  13        4.32        7.57      7.57 o
   1   2  13      547.44      605.65     27.76 o
   2   2  13      380.47      376.01     18.93 o
   3   2  13       10.28       16.40      6.31 o
   4   2  13      235.43      228.38     11.36 o
   5   2  13      810.50      842.86     41.64 o
   6   2  13       24.91       12.62      6.31 o
   7   2  13        0.13        1.26      7.57 o
   8   2  13        0.12        5.05     10.09 o
   1   3  13       28.08       29.02      6.31 o
   2   3  13      488.81      492.09     22.71 o
   3   3  13        2.77       20.19      7.57 o
   4   3  13       20.18       16.40      6.31 o
   5   3  13      719.68      676.31     34.07 o
   6   3  13       62.72       50.47      8.83 o
   7   3  13       53.79       49.21     12.62 o
   8   3  13      101.72       99.68     27.76 o
   0   4  13      276.22      316.70     25.24 o
   1   4  13        3.95       -7.57      7.57 o
   2   4  13      826.97      852.96     37.85 o
   3   4  13       39.22       34.07      7.57 o
   4   4  13      148.86      157.72     10.09 o
   5   4  13       46.92       42.90      7.57 o
   6   4  13      101.27       74.44     10.09 o
   7   4  13       96.37      107.25     20.19 o
   8   4  13       11.21       -2.52     10.09 o
   1   5  13      198.24      188.00     12.62 o
   2   5  13       92.72      108.51     10.09 o
   3   5  13     1162.62     1186.06     52.99 o
   4   5  13       45.39       44.16      7.57 o
   5   5  13      142.59      180.43     17.66 o
   6   5  13        2.02        1.26      7.57 o
   7   5  13        8.94       26.50     10.09 o
   8   5  13       20.17       25.24     13.88 o
   0   6  13       38.77       59.30     11.36 o
   1   6  13      122.75      132.49     10.09 o
   2   6  13       15.57       37.85      8.83 o
   3   6  13      260.54      263.71     13.88 o
   4   6  13        0.00        5.05      6.31 o
   5   6  13       53.63       26.50      7.57 o
   6   6  13        8.31        6.31      8.83 o
   7   6  13       61.16       66.87     15.14 o
   8   6  13        0.99        6.31     12.62 o
   1   7  13      152.16      170.34     11.36 o
   2   7  13       25.47       50.47      6.31 o
   3   7  13      432.43      495.88     27.76 o
   4   7  13        6.05        6.31      6.31 o
   5   7  13       85.17      129.96     13.88 o
   6   7  13       23.68        5.05     10.09 o
   7   7  13      123.75       79.49     22.71 o
   8   7  13       13.69        1.26     13.88 o
   0   8  13        3.00        0.00      7.57 o
   1   8  13      937.84     1023.30     39.11 o
   2   8  13       40.36       37.85      6.31 o
   3   8  13      364.77      387.36     21.45 o
   4   8  13        2.95       -1.26      8.83 o
   5   8  13        6.12       15.14     10.09 o
   6   8  13       83.46      104.73     18.93 o
   7   8  13       21.75        3.79     11.36 o
   1   9  13      534.63      574.11     29.02 o
   2   9  13        2.80       -6.31      6.31 o
   3   9  13      357.75      432.79     36.59 o
   4   9  13        9.23        5.05      7.57 o
   5   9  13       13.95       17.66     11.36 o
   6   9  13        6.33       26.50     13.88 o
   7   9  13        6.81       21.45     12.62 o
   0  10  13        2.70        2.52      8.83 o
   1  10  13       35.49       30.28      7.57 o
   2  10  13       82.73       82.02     10.09 o
   3  10  13       21.26       21.45      7.57 o
   4  10  13       60.48       84.54     13.88 o
   5  10  13       51.94       79.49     16.40 o
   6  10  13       44.23       36.59     15.14 o
   7  10  13       28.64       25.24     15.14 o
   1  11  13        3.22       10.09      7.57 o
   2  11  13        0.25        2.52      7.57 o
   3  11  13      171.49      166.55     23.97 o
   4  11  13       98.09      137.53     23.97 o
   5  11  13       36.10       63.09     15.14 o
   6  11  13        9.29       -8.83     13.88 o
   0  12  13        7.40       16.40     11.36 o
   1  12  13      136.70      124.92     18.93 o
   2  12  13       45.18       36.59     10.09 o
   3  12  13      137.20      123.65     20.19 o
   4  12  13       37.86       13.88     11.36 o
   5  12  13        0.06        0.00     12.62 o
   1  13  13       31.81       37.85     11.36 o
   2  13  13       52.90       37.85     11.36 o
   3  13  13        0.77      -11.36     11.36 o
   4  13  13       12.95       22.71     12.62 o
   5  13  13       15.82       27.76     16.40 o
   0  14  13      200.30      244.78     55.52 o
   1  14  13       13.89       30.28     11.36 o
   2  14  13        1.94      -11.36     11.36 o
   3  14  13        8.81        7.57     11.36 o
   4  14  13        9.17       -7.57     12.62 o
   1  15  13       62.09       56.78     17.66 o
   2  15  13        9.60       23.97     12.62 o
   3  15  13        1.04        0.00     12.62 o
   0  16  13      204.48      232.17     23.97 o
   0   0  14      302.25      317.97     32.81 o
   1   0  14       23.12       40.38      5.05 o
   2   0  14      286.42      290.21     22.71 o
   3   0  14        0.15        2.52     10.09 o
   4   0  14      795.34      831.51     58.04 o
   5   0  14       30.10       32.81     11.36 o
   6   0  14      144.80      151.41     31.54 o
   7   0  14       19.97       12.62     16.40 o
   8   0  14       36.13       36.59     23.97 o
   1   1  14      463.48      494.61     18.93 o
   2   1  14      465.64      468.12     20.19 o
   3   1  14        0.02       16.40      7.57 o
   4   1  14      132.66      129.96     10.09 o
   5   1  14       38.08       29.02      7.57 o
   6   1  14        1.05       -2.52      6.31 o
   7   1  14       63.03       64.35     13.88 o
   8   1  14        0.01       10.09     12.62 o
   0   2  14      444.92      455.50     26.50 o
   1   2  14       63.11       73.18      7.57 o
   2   2  14      395.28      394.93     18.93 o
   3   2  14        0.50        7.57      6.31 o
   4   2  14       31.74       18.93      5.05 o
   5   2  14        7.30        6.31      5.05 o
   6   2  14       33.45       25.24      7.57 o
   7   2  14        5.02        2.52      8.83 o
   8   2  14        9.74      -11.36     13.88 o
   1   3  14       84.19       94.63      8.83 o
   2   3  14      220.70      204.41     12.62 o
   3   3  14       27.84       35.33      7.57 o
   4   3  14       44.76       35.33      6.31 o
   5   3  14       13.41       18.93      6.31 o
   6   3  14       56.50       61.83     12.62 o
   7   3  14       93.21      133.75     22.71 o
   8   3  14       32.57       30.28     12.62 o
   0   4  14        9.47       10.09     11.36 o
   1   4  14       76.50       83.28      8.83 o
   2   4  14      649.63      706.59     32.81 o
   3   4  14        2.20        3.79      7.57 o
   4   4  14       86.93       70.66      7.57 o
   5   4  14       35.78       40.38      8.83 o
   6   4  14       15.80       26.50     10.09 o
   7   4  14       63.55       80.75     16.40 o
   8   4  14        4.04       12.62     13.88 o
   1   5  14      564.72      528.68     29.02 o
   2   5  14       56.91       58.04      8.83 o
   3   5  14        0.75       -3.79      7.57 o
   4   5  14       11.18        5.05      6.31 o
   5   5  14       24.61       20.19      7.57 o
   6   5  14      139.28      126.18     21.45 o
   7   5  14        3.71       12.62     10.09 o
   8   5  14       25.09       13.88     15.14 o
   0   6  14        6.75       -1.26     11.36 o
   1   6  14        3.38       17.66      8.83 o
   2   6  14       16.51       13.88      7.57 o
   3   6  14       11.64       25.24      8.83 o
   4   6  14       19.93       20.19      7.57 o
   5   6  14       18.08        8.83      7.57 o
   6   6  14      138.58      150.15     25.24 o
   7   6  14        1.08        8.83     11.36 o
   1   7  14        0.06       -5.05      6.31 o
   2   7  14      120.60      100.94     12.62 o
   3   7  14      106.83      103.47     12.62 o
   4   7  14      423.35      447.93     39.11 o
   5   7  14        0.28       -6.31      7.57 o
   6   7  14       22.02       25.24     10.09 o
   7   7  14        1.91       -2.52     11.36 o
   0   8  14       53.65       42.90     10.09 o
   1   8  14       67.39       50.47      8.83 o
   2   8  14       71.43       71.92     10.09 o
   3   8  14       84.86      123.65     13.88 o
   4   8  14        1.25        3.79      7.57 o
   5   8  14       22.29       47.95     11.36 o
   6   8  14       12.24       18.93     11.36 o
   7   8  14        2.51        2.52     12.62 o
   1   9  14      162.96      157.72     13.88 o
   2   9  14      127.32      116.08     12.62 o
   3   9  14        2.86        6.31      7.57 o
   4   9  14       19.32       16.40      8.83 o
   5   9  14        4.99       20.19     11.36 o
   6   9  14        0.58       -3.79     12.62 o
   0  10  14      331.74      368.44     41.64 o
   1  10  14        1.64        8.83      6.31 o
   2  10  14        7.03        7.57      7.57 o
   3  10  14        8.36       12.62      7.57 o
   4  10  14       27.89       18.93      8.83 o
   5  10  14        0.03       -3.79     11.36 o
   6  10  14      193.08      200.62     17.66 o
   1  11  14       19.32       21.45      8.83 o
   2  11  14       12.98       22.71      8.83 o
   3  11  14        8.92       20.19      8.83 o
   4  11  14      275.15      309.13     45.42 o
   5  11  14       41.01       68.14     21.45 o
   0  12  14       85.60       70.66     18.93 o
   1  12  14        0.96        7.57      8.83 o
   2  12  14       53.46       56.78     12.62 o
   3  12  14       30.29       18.93      8.83 o
   4  12  14       35.94       31.54     15.14 o
   5  12  14       50.63       40.38     17.66 o
   1  13  14        0.63        8.83     10.09 o
   2  13  14       25.93       18.93     11.36 o
   3  13  14        2.43       -3.79     11.36 o
   4  13  14       22.92       23.97     13.88 o
   0  14  14      171.99      143.84     47.95 o
   1  14  14        5.84       12.62     10.09 o
   2  14  14        6.90       17.66     10.09 o
   3  14  14        0.69      -11.36     12.62 o
   1  15  14       77.98       50.47     11.36 o
   1   1  15      976.08     1102.79     42.90 o
   2   1  15      167.36      148.89     10.09 o
   3   1  15        7.26        5.05      6.31 o
   4   1  15       60.84       70.66     11.36 o
   5   1  15        5.78       10.09      6.31 o
   6   1  15      108.87      113.56     17.66 o
   7   1  15        7.44       -8.83     11.36 o
   8   1  15       55.61      112.30     41.64 o
   0   2  15        0.52       -3.79      7.57 o
   1   2  15       67.63       55.52      6.31 o
   2   2  15      163.26      150.15     10.09 o
   3   2  15      245.38      238.47     13.88 o
   4   2  15      403.50      364.65     34.07 o
   5   2  15      109.71       75.71     10.09 o
   6   2  15       16.39       12.62      7.57 o
   7   2  15       29.48       50.47     17.66 o
   1   3  15        3.06        5.05      6.31 o
   2   3  15      158.10      151.41     11.36 o
   3   3  15      469.16      423.95     25.24 o
   4   3  15       45.10       42.90      7.57 o
   5   3  15      119.78      116.08     16.40 o
   6   3  15      107.06      123.65     20.19 o
   7   3  15        8.89        5.05     11.36 o
   0   4  15      148.05      155.20     17.66 o
   1   4  15       17.03        6.31      7.57 o
   2   4  15        8.57       10.09      6.31 o
   3   4  15      485.03      492.09     29.02 o
   4   4  15      169.36      200.62     21.45 o
   5   4  15       23.59       17.66      7.57 o
   6   4  15        0.10        3.79      7.57 o
   7   4  15        1.32       10.09     10.09 o
   1   5  15      271.29      261.19     18.93 o
   2   5  15      374.90      399.98     26.50 o
   3   5  15      292.79      291.47     27.76 o
   4   5  15       16.52       36.59     10.09 o
   5   5  15       50.62       41.64     10.09 o
   6   5  15        4.13       -7.57     10.09 o
   7   5  15       22.38       16.40     15.14 o
   0   6  15      118.45      128.70     17.66 o
   1   6  15       12.76        8.83      8.83 o
   2   6  15       46.55       36.59      8.83 o
   3   6  15      464.32      439.10     39.11 o
   4   6  15       16.80       13.88      8.83 o
   5   6  15       38.58       37.85     10.09 o
   6   6  15       23.43       18.93     12.62 o
   7   6  15       44.71       27.76     17.66 o
   1   7  15        0.00       12.62      8.83 o
   2   7  15       33.25       36.59     10.09 o
   3   7  15        0.66        1.26      8.83 o
   4   7  15        2.40       10.09      6.31 o
   5   7  15       62.33       73.18     15.14 o
   6   7  15       27.06       39.11     15.14 o
   7   7  15       33.59       12.62     41.64 o
   0   8  15        0.11      -12.62     12.62 o
   1   8  15        3.96        0.00      8.83 o
   2   8  15       32.09       39.11     11.36 o
   3   8  15       69.60       89.59     18.93 o
   4   8  15       20.38       20.19      7.57 o
   5   8  15       16.14        8.83      8.83 o
   6   8  15        5.03        6.31     13.88 o
   1   9  15        0.50       -1.26      7.57 o
   2   9  15      144.27      133.75     21.45 o
   3   9  15      106.43       56.78     15.14 o
   4   9  15       19.10       12.62      7.57 o
   5   9  15       59.45       60.56     21.45 o
   6   9  15        0.00       16.40     16.40 o
   0  10  15      132.50      128.70     26.50 o
   1  10  15        1.56        5.05      6.31 o
   2  10  15        3.11       11.36      5.05 o
   3  10  15       23.35       16.40      7.57 o
   4  10  15        1.60        6.31      8.83 o
   5  10  15        0.17       -7.57     15.14 o
   1  11  15       16.66       12.62      7.57 o
   2  11  15       47.51       51.73     11.36 o
   3  11  15        6.90        0.00      6.31 o
   4  11  15       28.74       61.83     21.45 o
   5  11  15      117.27       78.23     22.71 o
   0  12  15       66.11       70.66     20.19 o
   1  12  15        0.12        2.52      8.83 o
   2  12  15       23.00       10.09      8.83 o
   3  12  15        1.53       12.62     10.09 o
   4  12  15       38.68       65.61     12.62 o
   1  13  15       17.17       12.62     10.09 o
   2  13  15       17.42       32.81     11.36 o
   3  13  15       12.56       22.71     12.62 o
   0  14  15      398.18      505.97     25.24 o
   1  14  15        0.00        5.05     12.62 o
   0   0  16       21.17       47.95     16.40 o
   1   0  16       46.69       34.07      7.57 o
   2   0  16      133.23      117.34     15.14 o
   3   0  16       13.22       10.09     10.09 o
   4   0  16       36.30       39.11     12.62 o
   5   0  16      218.14      248.57     49.21 o
   6   0  16        4.26       -1.26     11.36 o
   7   0  16        0.31       12.62     25.24 o
   1   1  16      271.21      273.80     16.40 o
   2   1  16        0.18       -6.31      6.31 o
   3   1  16       44.72       40.38      8.83 o
   4   1  16      145.96      136.27     15.14 o
   5   1  16        0.01       -6.31      7.57 o
   6   1  16      128.96      141.32     23.97 o
   7   1  16       25.83       10.09     13.88 o
   0   2  16        0.02       -1.26      6.31 o
   1   2  16        0.15        0.00      3.79 o
   2   2  16      135.97      122.39      8.83 o
   3   2  16        0.04       -6.31      7.57 o
   4   2  16        6.73        5.05      8.83 o
   5   2  16        7.38       12.62      7.57 o
   6   2  16       65.74       93.37     17.66 o
   7   2  16        2.79      -11.36     13.88 o
   1   3  16       49.74       52.99      7.57 o
   2   3  16      268.51      282.64     16.40 o
   3   3  16      106.97       74.44     10.09 o
   4   3  16       43.98       31.54      8.83 o
   5   3  16       10.36       13.88      7.57 o
   6   3  16        0.88        8.83     10.09 o
   7   3  16        0.43       -8.83     15.14 o
   0   4  16        6.33        0.00      8.83 o
   1   4  16       98.48       75.71     10.09 o
   2   4  16       28.42       18.93      8.83 o
   3   4  16        1.11       -6.31      7.57 o
   4   4  16        9.50        7.57      8.83 o
   5   4  16      199.03      229.64     36.59 o
   6   4  16       68.49       94.63     27.76 o
   7   4  16        0.30       10.09     16.40 o
   1   5  16       62.75       58.04     10.09 o
   2   5  16        1.27        3.79      7.57 o
   3   5  16       92.49       79.49     12.62 o
   4   5  16       59.86       56.78     13.88 o
   5   5  16       36.65       37.85     11.36 o
   6   5  16       62.88       42.90     18.93 o
   0   6  16       15.57       -6.31     12.62 o
   1   6  16       10.09       11.36      8.83 o
   2   6  16       28.83       30.28     10.09 o
   3   6  16        1.88        2.52      8.83 o
   4   6  16        0.30       -8.83     10.09 o
   5   6  16       57.69       82.02     17.66 o
   6   6  16        4.35        5.05     16.40 o
   1   7  16      121.82      107.25     16.40 o
   2   7  16      142.91      124.92     21.45 o
   3   7  16      179.40      160.24     26.50 o
   4   7  16       85.18       69.40     16.40 o
   5   7  16        8.80        8.83     11.36 o
   6   7  16        5.37       -5.05     16.40 o
   0   8  16       16.11       35.33     17.66 o
   1   8  16      199.59      188.00     30.28 o
   2   8  16       39.48       44.16     12.62 o
   3   8  16      131.84      117.34     23.97 o
   4   8  16        0.01       11.36     11.36 o
   5   8  16       28.49       75.71     25.24 o
   1   9  16       46.52       36.59     11.36 o
   2   9  16      206.56      213.24     39.11 o
   3   9  16      186.06      200.62     36.59 o
   4   9  16       57.15       63.09     21.45 o
   5   9  16        2.72        0.00     16.40 o
   0  10  16       18.98       27.76     16.40 o
   1  10  16       13.60       11.36      8.83 o
   2  10  16        0.14        2.52     10.09 o
   3  10  16       49.06       56.78     21.45 o
   4  10  16       16.47        2.52     13.88 o
   1  11  16        1.42        6.31     10.09 o
   2  11  16        2.24      -12.62     12.62 o
   3  11  16       46.84       47.95     13.88 o
   4  11  16       18.76        2.52     16.40 o
   0  12  16       60.84       52.99     23.97 o
   1  12  16       20.27       50.47     17.66 o
   2  12  16       13.97       15.14     12.62 o
   3  12  16       28.85       17.66     16.40 o
   1  13  16        4.55      -12.62     12.62 o
   1   1  17      460.78      455.50     42.90 o
   2   1  17      102.85       93.37     12.62 o
   3   1  17      114.64       92.11     17.66 o
   4   1  17       19.38       15.14      8.83 o
   5   1  17       35.75       12.62     11.36 o
   6   1  17       22.71       18.93     16.40 o
   0   2  17     1025.99     1192.37    147.63 o
   1   2  17        0.80        2.52      6.31 o
   2   2  17        0.34        0.00      5.05 o
   3   2  17       83.11       75.71     15.14 o
   4   2  17      163.53      169.08     27.76 o
   5   2  17        0.13        2.52     10.09 o
   6   2  17       62.44       64.35     16.40 o
   1   3  17       96.12       92.11     11.36 o
   2   3  17      245.81      242.26     22.71 o
   3   3  17       54.06       46.69      8.83 o
   4   3  17        3.08       -8.83      8.83 o
   5   3  17       11.28       22.71     12.62 o
   6   3  17       11.66       15.14     13.88 o
   0   4  17       23.77       37.85     10.09 o
   1   4  17       33.17       30.28      7.57 o
   2   4  17      100.52      109.77     17.66 o
   3   4  17       45.71       45.42     11.36 o
   4   4  17       19.21       22.71      8.83 o
   5   4  17      150.07      157.72     41.64 o
   6   4  17       18.38        3.79     13.88 o
   1   5  17       29.47       26.50     11.36 o
   2   5  17      152.84      140.06     23.97 o
   3   5  17       49.25       44.16     11.36 o
   4   5  17      150.01      160.24     30.28 o
   5   5  17       67.80       41.64     16.40 o
   6   5  17        6.65        7.57     16.40 o
   0   6  17       12.06      -13.88     13.88 o
   1   6  17        0.17        1.26      8.83 o
   2   6  17       44.98       27.76     11.36 o
   3   6  17       88.20       97.16     20.19 o
   4   6  17      178.65      160.24     30.28 o
   5   6  17        2.93        6.31     13.88 o
   1   7  17        9.41       10.09     11.36 o
   2   7  17      173.50      201.88     37.85 o
   3   7  17       45.49       52.99     13.88 o
   4   7  17       34.88       23.97     13.88 o
   5   7  17        0.08       -8.83     18.93 o
   0   8  17      126.87      137.53     39.11 o
   1   8  17       14.42       25.24     12.62 o
   2   8  17        1.26        7.57     11.36 o
   3   8  17       22.61       26.50     13.88 o
   4   8  17       96.75      100.94     32.81 o
   5   8  17        4.55        5.05     25.24 o
   1   9  17        2.82        1.26     11.36 o
   2   9  17      137.56      172.86     47.95 o
   3   9  17        0.07       29.02     15.14 o
   4   9  17       35.77       17.66     16.40 o
   0  10  17       49.82       65.61     27.76 o
   1  10  17      110.14      117.34     31.54 o
   2  10  17       25.60       15.14     13.88 o
   3  10  17       43.22       56.78     15.14 o
   1  11  17       52.80       68.14     13.88 o
   2  11  17       11.49        7.57     12.62 o
   0  12  17      151.21      148.89     25.24 o
   0   0  18      266.14      365.91    108.51 o
   1   0  18        9.56       15.14     15.14 o
   2   0  18       36.33       22.71     17.66 o
   3   0  18      198.05      162.77     40.38 o
   4   0  18        2.01       -7.57     12.62 o
   5   0  18       23.81       29.02     20.19 o
   1   1  18       24.11       29.02      8.83 o
   2   1  18        0.80        2.52      7.57 o
   3   1  18       50.32       69.40     16.40 o
   4   1  18      192.68      234.69     40.38 o
   5   1  18       24.73       39.11     15.14 o
   0   2  18        3.60       -2.52     12.62 o
   1   2  18       21.83       26.50      7.57 o
   2   2  18        0.30       -7.57      7.57 o
   3   2  18       80.89       73.18     16.40 o
   4   2  18       34.91       17.66     11.36 o
   5   2  18        1.04       -8.83     12.62 o
   1   3  18        0.03        1.26      6.31 o
   2   3  18       58.46       31.54      8.83 o
   3   3  18       19.35       16.40      8.83 o
   4   3  18       36.29       52.99     17.66 o
   5   3  18      152.60      132.49     15.14 o
   0   4  18       29.11       32.81     11.36 o
   1   4  18        1.29       -7.57      7.57 o
   2   4  18        0.00        1.26      7.57 o
   3   4  18      149.79      160.24     27.76 o
   4   4  18       13.52       15.14     11.36 o
   5   4  18        3.61        1.26     18.93 o
   1   5  18       27.86       20.19      8.83 o
   2   5  18       31.75       39.11     11.36 o
   3   5  18        8.83        3.79     10.09 o
   4   5  18       48.32       40.38     16.40 o
   5   5  18      277.03      282.64     23.97 o
   0   6  18        0.19      -12.62     16.40 o
   1   6  18       59.16       89.59     20.19 o
   2   6  18       36.97       36.59     12.62 o
   3   6  18       58.97       49.21     17.66 o
   4   6  18        2.49        5.05     16.40 o
   1   7  18        1.61       -8.83     11.36 o
   2   7  18        5.47       10.09     11.36 o
   3   7  18        5.13       11.36     12.62 o
   4   7  18       59.94       46.69     18.93 o
   0   8  18        4.60       -1.26     18.93 o
   1   8  18        1.42        1.26     11.36 o
   2   8  18        3.22       11.36     13.88 o
   3   8  18        6.34       25.24     15.14 o
   1   9  18       12.66       25.24     16.40 o
   2   9  18       34.70       22.71     13.88 o
   3   9  18        8.58       31.54     15.14 o
   0  10  18       62.82      112.30     23.97 o
   1  10  18        3.19       25.24     15.14 o
   1   1  19        4.70       -3.79      6.31 o
   2   1  19      143.32      167.82     37.85 o
   3   1  19        0.84      -10.09     13.88 o
   4   1  19        9.17       11.36     12.62 o
   0   2  19        0.43       10.09     11.36 o
   1   2  19       14.83       21.45     10.09 o
   2   2  19       79.83       59.30     15.14 o
   3   2  19       94.41       87.06     27.76 o
   4   2  19       22.11       13.88     15.14 o
   1   3  19       59.98       63.09     13.88 o
   2   3  19      126.29      171.60     45.42 o
   3   3  19      168.44      152.67     41.64 o
   4   3  19        8.11        6.31     15.14 o
   0   4  19        8.67        6.31     11.36 o
   1   4  19       13.89       23.97     10.09 o
   2   4  19        0.00       -5.05      8.83 o
   3   4  19       12.15      -10.09     12.62 o
   4   4  19       23.54       26.50     18.93 o
   1   5  19       34.71       36.59     13.88 o
   2   5  19        0.62        3.79     10.09 o
   3   5  19       21.46       10.09     13.88 o
   4   5  19       37.71        0.00     21.45 o
   0   6  19       34.00       49.21     22.71 o
   1   6  19        0.33        1.26     10.09 o
   2   6  19        0.64        0.00     13.88 o
   3   6  19       27.54       27.76     16.40 o
   1   7  19      134.64      155.20     13.88 o
   2   7  19       37.63       29.02     15.14 o
   3   7  19        0.01       25.24     42.90 o
   0   8  19       16.79       36.59     17.66 o
   1   8  19        0.00       29.02     16.40 o
   2   8  19        0.71       15.14     21.45 o
   0   0  20        0.37      -10.09     39.11 o
   1   0  20      339.02      336.89    150.15 o
   2   0  20       12.26        0.00     17.66 o
   3   0  20       12.57      -18.93     29.02 o
   1   1  20        0.42        7.57     13.88 o
   2   1  20        6.23       -5.05     13.88 o
   3   1  20       35.50       34.07     17.66 o
   0   2  20        0.30       -1.26     31.54 o
   1   2  20        1.05       26.50     18.93 o
   2   2  20        1.55       11.36     15.14 o
   3   2  20      108.26      124.92     21.45 o
   1   3  20        2.13        8.83     15.14 o
   2   3  20        0.01        2.52     17.66 o
   3   3  20        0.05        1.26     16.40 o
   0   4  20        0.84        2.52     22.71 o
   1   4  20       64.93       39.11     16.40 o
   2   4  20        0.93      -16.40     16.40 o
   1   5  20        7.54       25.24     17.66 o
   2   5  20       10.44       32.81     20.19 o
   0   6  20        0.17       12.62     21.45 o
   1   6  20       14.67       -8.83     16.40 o
 
